# Supplementary material for: Integrative Analysis of Metabolome and Transcriptome Reveals the Role of Strigolactones in Wounding-Induced Rice Metabolic Re-Programming
Source: Metabolites. 2022 Aug 25;12(9):789. doi: 10.3390/metabo12090789 (PMC9501228; doi:10.3390/metabo12090789)
Supplement: Supplementary file 1 [file metabolites-12-00789-s001.zip]

Archive with 1 entries (1 files):
- metabolites-1883658-supplementary.xlsx
