# Supplementary material for: Integrative Analysis of Metabolome and Transcriptome Reveals the Role of Strigolactones in Wounding-Induced Rice Metabolic Re-Programming
Source: Metabolites. 2022 Aug 25;12(9):789. doi: 10.3390/metabo12090789 (PMC9501228; doi:10.3390/metabo12090789)
Supplement: Supplementary file 1 [file metabolites-12-00789-s001.zip › metabolites-1883658-supplementary.xlsx]

## Sheet: Table S1
Table S1. The content of DAMs in each genotype.
ID	Name	Class	Subclass	d10	d10	d10w	d10w	d10_log2FC	d10_pvalue	d3	d3	d3w	d3w	d3_log2FC	d3_pvalue	d14	d14	d14w	d14w	d14_log2FC	d14_pvalue	ZH11	ZH11	ZH11	ZH11w	ZH11w	ZH11w	ZH11_log2FC	ZH11_pvalue
qc0666	C-hexosyl-chrysoeriol O-p-coumaroylhexoside	Flavonoid		23370485	24496141	11555571	9611710	-1.17718	0.00700388	24641160	22918983	10167527	7989649	-1.38921	0.00879947	24369825	26086059	9800050	9929338	-1.35468	0.00312282	22510931	22077385	20273590	17402387	14701742	17914363	-0.37491	0.0149577
qc0577	Tricin O-glucuronide-O-hexoside	Flavonoid		27122	23303	190972	245580	3.11394	0.0195125	45624	37232	199071	252781	2.44717	0.0210221	29413	26473	237228	213859	3.01285	0.00353312	83489	65959	86415	60275	130933	104534	0.32639	0.407361
qc0426	Selgin O-hexoside	Flavonoid		8124983	8698421	3486805	3124424	-1.34748	0.0043833	8682848	7512241	3327146	2678366	-1.4312	0.0168181	7701784	7345378	2451970	2633734	-1.56497	0.00160915	10516379	9391879	9985509	7291201	5409069	6672384	-0.625823	0.00546203
qc0664	C-pentosyl-chrysoeriol O-feruloylhexoside	Flavonoid		35469507	34099291	26894868	25879915	-0.398592	0.0101526	33819304	35260424	27464278	28022370	-0.316122	0.0126803	36488860	35998948	27633448	25468802	-0.448965	0.0128551	42149663	41081194	39922191	32929479	33488580	31489347	-0.330962	0.000657984
qc0300	Hydroxy-ionone-O-hexoside	Terpene		4301413	4741319	1802930	1898075	-1.28884	0.00702452	4226705	3278541	1828323	1362892	-1.23379	0.055043	4041401	3745769	1583525	1519147	-1.32759	0.00414563	4925770	4860413	4850629	3883344	2916027	3533761	-0.502324	0.00720447
qc0691	C-hexosyl-chrysoeriol O-feruloylhexoside	Flavonoid		7912454	8296381	4315140	4015778	-0.960233	0.00379733	7906551	7142100	4436828	4199034	-0.801222	0.0152302	9278431	9265325	4886519	4532162	-0.977337	0.00150668	11251027	10371926	9756859	8573378	7457265	7815984	-0.396051	0.00992707
qc0690	Chrysoeriol O-feruloylhexosyl-O-hexoside	Flavonoid		1994309	2281436	1205312	1130651	-0.872158	0.0226014	2017682	1958256	1210177	1141795	-0.757424	0.00309769	2534438	2106834	1247321	1172560	-0.939584	0.0361297	3152506	3042813	2933252	2367431	2101904	2253079	-0.44141	0.00129094
qc0636	Luteolin O-rahmnosyl-O-rutinoside	Flavonoid		2561837	2848687	1865344	1741409	-0.585068	0.028724	3025522	2789482	1878519	1551934	-0.761381	0.0273884	2604624	2538791	1529389	1617918	-0.708609	0.00304079	2540509	2453568	2532797	2295578	2229953	2425410	-0.114843	0.0395824
qc0567	Malvidin 3.5-diglucoside	Flavonoid		30033	36924	71297	67785	1.05463	0.0113048	42456	18586	81389	79525	1.39842	0.0529489	36518	38628	74456	79280	1.03269	0.00445856	28913	24246	36842	90040	73116	83279	1.45319	0.00105448
qc0415	10-Formyl-THF	Others		28060169	26588057	39295528	45502913	0.633863	0.0419727	24319485	26276762	37672082	37144995	0.564337	0.00693104	27296809	23776828	40251280	38283384	0.620751	0.0208923	16960298	21722419	20301241	29968027	37587909	32746350	0.76596	0.00640688
qc0547	C-hexosyl-chrysoeriol O-hexoside	Flavonoid		2662699	3274166	1074102	1114646	-1.4396	0.0257054	2569185	2601041	1101734	948906	-1.33415	0.00249491	2509996	2044649	881384	1089389	-1.20858	0.0367817	5628237	4997333	4789305	3450922	3031212	3167115	-0.675835	0.00238787
qc0580	Tricin O-hexoside derivative	Flavonoid		402615	352665	696623	740533	0.928133	0.00937932	282028	280135	625369	596468	1.11999	0.00192209	352068	267974	674134	559843	0.992878	0.0494866	384766	406705	458004	624287	784174	837845	0.846232	0.0080024
qc0385	Luteolin C-hexoside derivative	Flavonoid		2121121	1895495	808846	643209	-1.46788	0.011703	1881087	1629722	639001	375987	-1.79034	0.0205946	1710765	1344092	309648	392700	-2.12085	0.0246016	2312212	2070005	1984251	1588046	1156384	1398995	-0.619669	0.00956611
qc0362	Vitexin	Flavonoid		323546	269317	153644	116610	-1.13338	0.0390246	272162	223242	129156	97583	-1.12757	0.0438963	276385	239158	100115	90672	-1.43413	0.013699	472676	432790	403582	360471	286014	350191	-0.393322	0.027542
qc0827	Jasmonic Acid	Phytohormone		0	6970	127278	103109	5.04676	0.0124399	5095	13592	175843	141412	4.08554	0.013817	2649	5961	108671	81933	4.46842	0.0212207	2927	2798	9004	73662	65691	39193	3.59956	0.00677779
qc0842	JA-Ile	Phytohormone		1010	2039	661929	516708	8.59457	0.0149199	1576	12232	1195888	859467	7.21774	0.0261217	865	1390	973375	817404	9.63324	0.0075194	1984	1519	4141	331484	492826	310012	7.21329	0.00287529
qc0048	beta-Homoisoleucine	Amino acid		2461709	3206064	6219314	5273965	1.01994	0.0401113	2377565	2619891	5660338	7621071	1.41014	0.0524439	2984183	1960315	6529236	5308346	1.25948	0.0494998	2558416	4339265	3076432	6944688	6909288	6498941	1.02898	0.00321673
qc0493	Dihydroxy-dihydro-ionone-O-hexosyl-O-hexoside	Lipids		31086	40730	20329	18560	-0.884943	0.0783869	35546	37135	12528	20152	-1.15317	0.0358771	42436	39427	21118	11530	-1.32622	0.0392539	70673	49533	63189	41906	31369	26050	-0.884726	0.0224052
qc0683	C-hexosyl-luteolin O-feruloylhexoside	Flavonoid		8092223	7514934	5272183	4349008	-0.69792	0.0315292	7323553	7321477	4986735	4238188	-0.666802	0.0185444	9598535	8336328	3868509	3920811	-1.2032	0.0151529	11601592	9170110	8826587	8654659	6542012	6921749	-0.420265	0.0838747
qc0512	Isorhoifolin	Flavonoid		817026	978538	547713	569120	-0.685024	0.0530749	934997	933091	644020	521452	-0.680648	0.0291157	792013	791583	490558	532441	-0.6304	0.00553607	1103577	1164970	1091096	948824	876104	927229	-0.287745	0.00297687
qc0650	C-hexosyl-luteolin O-p-coumaroylhexoside	Flavonoid		8532332	8090082	4654940	3502332	-1.02697	0.0206134	8004334	7367941	3451831	2107211	-1.46742	0.0222174	7622215	5749953	2345925	2330064	-1.51589	0.0433632	6706157	6255632	6694461	5504008	5633918	5668438	-0.22598	0.00371953
qc0665	C-hexosyl-apigenin O-feruloylhexoside	Flavonoid		18650041	21005549	14089491	14058048	-0.494515	0.0394404	20402975	19744945	16173087	16315264	-0.305403	0.00763662	21575755	21637964	16216724	15566820	-0.443209	0.00324664	27432169	24957773	25459457	20845670	19344406	18491769	-0.407772	0.00333379
qc0489	Chrysoeriol O-malonylhexoside	Flavonoid		197771	258394	110597	128416	-0.932467	0.0752397	237774	195009	119118	87584	-1.06609	0.0510434	206347	226526	72972	51133	-1.80238	0.00914667	229182	226106	261135	160202	161259	121011	-0.695225	0.00623262
qc0402	Chrysoeriol C-hexoside	Flavonoid		88232	78620	21224	20670	-1.99375	0.00588428	68871	60580	3872	13037	-2.93654	0.0118453	63142	45851	18360	21392	-1.45514	0.058678	147709	140561	113261	101065	77590	64920	-0.721145	0.0241976
qc0358	Apigenin 5-O-glucoside	Flavonoid		323067	326160	150185	126813	-1.22885	0.00398756	288590	305508	147001	99862	-1.26699	0.0201759	403884	231529	87862	112017	-1.66857	0.129401	533173	496838	548506	393602	337157	370289	-0.519692	0.00208169
qc0808	4-Hydroxybenzoic acid	Organic acid		3862486	3821704	6072932	5714347	0.617266	0.00764785	4154416	2541382	6332964	6535006	0.942457	0.0628962	4411287	3994794	7218574	6305887	0.686066	0.0363368	3210910	3581919	3082874	5830749	5791583	5694633	0.810231	8.91966e-05
qc0329	Tricin derivative	Flavonoid		482966	530452	1595196	1742750	1.71973	0.0044172	402343	367303	1546898	1194145	1.83246	0.0308456	421311	382327	1242607	945721	1.44521	0.0437188	423124	556915	547884	1473956	1988837	1873673	1.80431	0.00142788
qc0383	Kaempferol 3-O-glucoside	Flavonoid		6663329	6421221	2929539	2703316	-1.21593	0.00197142	6380826	5122617	2794469	1582641	-1.39402	0.0551642	5964359	4278909	1196824	1578274	-1.88407	0.0495931	7176963	6293828	6510446	5936937	4397803	5372134	-0.34725	0.052526
qc0513	Kaempferitrin	Flavonoid		935484	1187237	650727	747598	-0.602215	0.115192	1200877	1161821	765734	656437	-0.73234	0.0148895	1037860	965915	650620	618652	-0.658719	0.0112943	1377113	1356386	1389719	1197575	1115346	1088669	-0.277561	0.00214949
qc0382	Astragalin	Flavonoid		6623960	6832623	3023260	2676270	-1.2394	0.00271348	6343473	5005551	2874652	1442242	-1.3945	0.0696688	5917644	4400329	1284562	1610206	-1.83364	0.0410332	7337832	6451912	6972331	6034280	4681254	5612796	-0.346573	0.0358782
AS0020	S3:14(4,5,5)	Acylsugar		2849092	2160334	1366959	1088605	-1.02859	0.0751943	2074958	2112818	1254802	1070451	-0.848797	0.0100563	2379379	1867298	1069350	1201500	-0.903102	0.064762	2260718	2093407	1989289	1736593	1621547	1679936	-0.332387	0.00711016
qc0638	C-hexosyl-apigenin O-p-coumaroylhexoside	Flavonoid		51535001	48383886	33971697	26198910	-0.731698	0.0417558	48263890	45592300	31504744	29698301	-0.616848	0.00961416	43106092	39187855	22831679	25335960	-0.772722	0.018066	39575978	40629970	40294655	37009867	34415347	36838371	-0.154492	0.0103002
qc0303	Tangeretin	Flavonoid		272595	301769	450262	585593	0.850785	0.0794179	195743	255493	633159	856745	1.72327	0.0462313	130250	150729	696338	740826	2.35469	0.0017895	165486	214651	142486	351270	301954	264774	0.81272	0.0160064
qc0332	Tuberonic acid hexoside	Acylsugar		462025	542501	911345	740022	0.717146	0.0759972	579886	431668	1005466	872748	0.892788	0.0488688	536431	468011	919381	714222	0.701663	0.100635	401165	427049	420904	696669	903683	726141	0.897247	0.00527799
qc0224	[1.2.4]triazolo[1.5-a]pyrimidine-7-carboxamide.4.5.6.7-tetrahydro-N-(2-methoxy-5-methylphenyl)-5-oxo-	Others		84239	121374	29593	34904	-1.67263	0.0639605	99369	57662	31117	33843	-1.27343	0.158489	94212	98115	34250	36910	-1.43442	0.00151608	132180	120686	140642	50903	69456	42083	-1.27647	0.00148618
qc0533	Manglieside E	Terpene		1440894	1494060	2295639	2334906	0.657844	0.00151602	1345653	985541	2490636	1861819	0.90076	0.108085	1567310	1394073	2407649	2060274	0.593333	0.0604333	1063806	1186992	1043866	1524163	1896671	1704529	0.637523	0.00634728
qc0699	Tricin 4'-O-(β-guaiacylglyceryl) ether O-hexoside derivative	Flavonoid		859598	939561	560838	544014	-0.70347	0.0135699	853055	748563	573594	449019	-0.64727	0.0706094	748698	688605	499837	425322	-0.635591	0.0332065	899863	869329	854707	654626	620687	724074	-0.392154	0.00330445
qc0002	Putrescine	Polyamine		936371	1206788	652822	645903	-0.722643	0.0891137	1247964	1352675	493688	562288	-1.30029	0.00650367	1752801	1418131	542662	664276	-1.39356	0.0313346	941474	818270	856560	1090370	650394	981596	0.0573277	0.809413
qc0461	Limocitrin O-hexoside	Flavonoid		699471	792935	346009	359341	-1.08123	0.0140855	552035	476492	333759	253374	-0.80882	0.0571553	623653	565914	264869	251069	-1.20517	0.00767714	1006209	842522	1002439	916750	526034	670199	-0.432273	0.122957
qc0042	p-Nitroaniline	Polyamine		1517656	1273207	863197	740801	-0.799039	0.0491746	1383841	971167	887900	713244	-0.556629	0.234536	1314864	1477452	667521	821466	-0.907131	0.0282682	1287971	993438	1209896	884858	723625	829890	-0.517848	0.024679
qc0403	Chrysoeriol 7-O-hexoside	Flavonoid		1574734	1703790	1015069	799123	-0.853719	0.0282694	1418210	1170899	847601	521075	-0.919675	0.0966001	1349641	1377392	529997	432544	-1.50241	0.00328149	1773341	1636995	1640361	1188317	1203667	1228425	-0.48033	0.00050564
LV0132	Riboflavin	Vitamin	B2	6798495	7645168	4079137	3859946	-0.863392	0.0176027	7647620	7419084	4514037	2090591	-1.18981	0.0737151	5599010	5376024	3046406	2743729	-0.922557	0.00521632	11112904	11384784	11346887	6836302	7064779	7730073	-0.645814	0.000132408
qc0121	Sinapinaldehyde	Others		241153	301355	88770	163056	-1.10722	0.0933057	264475	196957	104916	137526	-0.928478	0.0999628	243117	226325	103910	169770	-0.778457	0.102366	331819	306051	40963	250577	219518	262014	0.109002	0.859084
qc0307	Riboflavin(Vitamin B2)	Vitamin		9074636	10457744	5499245	5320641	-0.852182	0.0246773	10700224	9543379	5781874	2839723	-1.23144	0.066679	7476890	7208133	4304587	3692591	-0.876783	0.00984153	15835589	15657333	15111753	9138689	9358107	10595427	-0.679841	0.000315063
qc0400	Chrysoeriol 5-O-hexoside	Flavonoid		1533727	1645393	959463	706198	-0.932533	0.0318574	1281511	1073917	870124	511943	-0.769162	0.143073	1395787	1258275	528358	429055	-1.47099	0.00984722	1680071	1527986	1665268	1192422	1124711	1149597	-0.491331	0.000856531
qc0366	Naringenin C-hexoside	Flavonoid		99039	133652	44233	39939	-1.467	0.0509705	108187	107203	35847	29789	-1.71439	0.0016754	84277	54447	22225	25815	-1.52991	0.0944731	163775	162811	140812	129047	126781	132509	-0.267342	0.0265169
AS0084	Caffeic acid O-hexoside	Acylsugar		37643	91714	29215	10891	-1.68947	0.258418	62805	71846	20220	15282	-1.92325	0.0106236	100901	58098	6957	18488	-2.64356	0.0947685	56724	54029	56983	52127	25198	73245	-0.155758	0.70241
qc0309	Succinyladenosine	Nucleotide derivatives		1539687	1671812	1293460	1473441	-0.214976	0.184694	1795170	1931747	1216603	1194331	-0.628391	0.0108773	1808034	1650234	1461825	1344274	-0.301484	0.0802312	1867635	1875336	1851301	1911437	2072104	1990885	0.0948497	0.0540526
qc0821	coniferaldehyde	Others		149401	117702	279066	293741	1.10065	0.0128061	112212	114107	334407	569117	1.99721	0.102068	137565	122333	330247	347250	1.38227	0.00297491	103134	65613	63369	148532	146968	144331	0.922103	0.00590796
qc0424	methylQuercetin O-hexoside	Flavonoid		792560	792069	282255	323854	-1.3865	0.00180265	613698	439046	287936	117894	-1.37521	0.117479	497458	488352	136890	69489	-2.25601	0.00752847	1134196	827243	1040954	987261	710850	1025744	-0.140463	0.52797
qc0501	Selgin O-malonylhexoside	Flavonoid		50739	127122	38954	31145	-1.34328	0.295588	148839	83520	4022	3544	-4.94068	0.0750551	159841	93653	18512	7785	-3.26898	0.0771538	74884	92785	9488	6399	39688	4062	-1.82074	0.202548
qc0517	C-hexosyl-luteolin O-pentoside	Flavonoid		3414834	2961854	2072140	1629463	-0.784657	0.0517452	2457782	2314424	1624948	1324533	-0.694195	0.0317696	3010107	2126833	1080038	1248102	-1.14173	0.0890019	2977869	3138310	2662238	3124355	2718532	3058401	0.0200533	0.83825
qc0480	Tricin 4'-O-(β-guaiacylglyceryl) ether	Flavonoid		313909	283602	653830	521858	0.976468	0.0507122	235839	227782	511411	426162	1.01599	0.0311257	255760	212824	464745	327088	0.756888	0.154238	241997	251901	271240	460729	598266	549259	1.0717	0.00240432
qc0255	4.6-Dihydroxyquinoline O-hexoside	Others		2509178	2623899	1512904	1677191	-0.686225	0.0104688	3133337	2979008	2103473	2352759	-0.455902	0.0299411	2394614	3086710	1673935	2028762	-0.565948	0.14949	2180748	1899363	1729489	1774886	1560003	1777524	-0.184434	0.196309
qc0041	L-Tyramine	Amino acid		3728812	4373238	3282108	2940876	-0.38068	0.123341	4984092	4157575	3672237	3088771	-0.435219	0.142886	4927548	4978061	3431768	3617792	-0.490712	0.00452427	4849438	3792815	4438965	3477033	2896498	3586725	-0.393242	0.0500219
qc0651	C-hexosyl-apigenin O-caffeoylhexoside	Flavonoid		2142729	1438517	1374626	943326	-0.627611	0.265698	1472782	1644338	921445	768827	-0.882958	0.0249326	1496421	1491269	851716	818187	-0.839266	0.000661994	997002	1006131	957296	770243	871465	755901	-0.30421	0.00884416
AS0050	S3:15(5,5,6,)-P	Acylsugar		2799371	3241367	977114	1214832	-1.46251	0.0165814	2947326	2633482	1048162	955648	-1.47773	0.00826357	1895311	1193718	606789	741269	-1.19627	0.135077	5616620	4913509	4900960	3913231	2754807	3084505	-0.66199	0.0105854
qc0560	3'.4'.5'-Tricetin O-rutinoside	Flavonoid		36413	34755	64210	51180	0.697218	0.0780368	35719	26146	46879	44515	0.562976	0.0957596	43173	29766	54299	49076	0.503125	0.168677	25437	37967	10381	50265	60970	40631	1.0414	0.0583195
qc0524	C-pentosyl-chrysoeriol O-hexoside	Flavonoid		60852	64758	49873	28410	-0.68218	0.162279	57710	51046	31997	21228	-1.03092	0.0482742	63376	58359	32563	49445	-0.569907	0.152744	51126	26744	68739	57198	52812	38211	0.0157762	0.97007
qc0363	Apigenin 6-C-glucoside	Flavonoid		602299	687443	297887	317774	-1.06687	0.0164119	597814	587479	312745	244422	-1.08906	0.0118869	441079	313907	185994	222504	-0.886121	0.120105	1021486	1037578	932411	860370	628765	679058	-0.464364	0.0240573
qc0529	C-hexosyl-apigenin O-hexoside	Flavonoid		4740936	5033265	1898819	2087077	-1.29407	0.00358898	4627081	3843016	1963637	1614903	-1.24301	0.0294239	3320931	1986714	1013978	1455391	-1.10393	0.180857	8161439	6989284	7320083	5654435	4751668	5071193	-0.537898	0.00598168
qc0361	Isovitexin	Flavonoid		168801	177570	60211	89262	-1.21243	0.0229384	181285	144522	86771	69266	-1.06213	0.0529928	154008	76140	28914	69265	-1.22908	0.271313	308827	285641	263236	248952	174824	218074	-0.418244	0.0461892
qc0564	Tricin O-hexosyl-O-hexoside	Flavonoid		354853	336403	412473	384326	0.204996	0.0884051	258412	283885	399012	452228	0.650483	0.0345881	264537	359369	398373	385174	0.328691	0.237379	343946	391220	353387	381520	347172	335090	-0.0332091	0.701598
qc0038	Tyramine	Amino acid		8224616	9962439	7385729	6862458	-0.352134	0.162177	11366426	9612627	8737985	7341396	-0.383738	0.160445	11287566	11361621	7663679	8190931	-0.514557	0.0060844	11765655	8504122	10175709	8216897	6905960	8010196	-0.396273	0.0763041
qc0515	C-pentosyl-luteolin O-hexoside	Flavonoid		6026690	5158259	3723538	3163484	-0.699606	0.0532337	4752151	3939295	3078608	2148796	-0.733502	0.10708	5276729	3577972	1964628	2263089	-1.06656	0.115393	5638071	5568905	5370015	5453459	4652392	5497652	-0.0873122	0.32021
LV0041	FA 16:1-OH	Lipids	HFA	238125	362203	402546	392525	0.405333	0.258176	218896	233302	588321	917332	1.73536	0.0853961	120655	132652	594005	697018	2.34956	0.00984079	114008	154244	119665	267559	309627	183668	0.971872	0.0335584
qc0386	Luteolin 7-O-glucoside	Flavonoid		645170	567517	162057	183610	-1.81075	0.00852913	443246	280935	183450	102807	-1.33904	0.136957	315565	285247	94164	94431	-1.67162	0.00536631	573997	520328	503432	621021	468173	651124	0.123303	0.4761
qc0578	Tricin O-sinapoylpentoside	Flavonoid		1194679	1080720	477586	472512	-1.25997	0.00732714	981320	369222	464061	153878	-1.128	0.397491	941990	892718	246109	92642	-2.43725	0.0114108	936755	1119565	876791	800372	583206	632560	-0.540837	0.0358232
qc0074	Carnitine	Alkaloid		1900141	2283886	1587351	1071824	-0.653913	0.141011	1911202	2194561	1725900	695443	-0.761843	0.255696	2685308	2089550	1553086	1332346	-0.72667	0.0969126	2050379	1977060	1898937	1914897	1377477	1562737	-0.287646	0.0944127
qc0257	Tricin	Flavonoid		379090	428444	283900	291202	-0.489705	0.0431162	323728	295035	244530	202190	-0.470016	0.0781595	371537	334543	186483	146606	-1.08392	0.0206119	474881	433768	447237	429971	387801	462264	-0.0830515	0.364274
qc0532	Kaempferol 3-O-glucoside-2‘-O-rhamnoside	Flavonoid		371249	263381	120228	87807	-1.60909	0.0631784	204098	162371	86889	42965	-1.4968	0.0597446	167724	179026	30907	69648	-1.78591	0.0258327	256439	214469	151165	168540	122350	157108	-0.473592	0.159273
qc0439	Tricin 5-O-hexoside	Flavonoid		968706	979163	691263	657378	-0.53039	0.00348389	898680	672615	550423	462439	-0.633516	0.147942	787959	760659	456071	319466	-0.997714	0.0309701	1027687	955092	1114835	1000900	871597	980531	-0.118663	0.253535
qc0265	Caffeoyl shikimic acid	Organic acid		449482	413254	161190	159678	-1.42694	0.00444787	386457	319374	144562	121874	-1.40553	0.0250045	244227	157123	86590	97360	-1.12555	0.131573	574443	576107	492184	471246	337642	356914	-0.494776	0.0336696
LV0255	GPCho 36:0	Lipids	PC	112948	118218	201453	192548	0.76927	0.00401383	63822	96208	149870	228062	1.23978	0.123519	176065	122719	211595	273597	0.699453	0.1503	80182	45994	60071	148707	141564	113800	1.11739	0.00754639
qc0496	Epicatechin O-hexoside derivative	Flavonoid		241988	113614	363932	308176	0.91843	0.152142	166653	243693	424874	341365	0.900954	0.0885846	237856	262257	400952	269510	0.422901	0.330618	167135	173914	163910	261303	336317	459730	1.06621	0.0335679
qc0117	Methoxy indoleacetic acid	Organic acid		7553807	7964143	4972388	5504241	-0.566763	0.0172958	8779090	8909796	6058454	7515081	-0.382047	0.106494	10300401	9469190	7400699	6796884	-0.477638	0.0323557	9309393	8491529	7798554	6572271	5118622	6064969	-0.527819	0.0127853
qc0294	Sucrose(Na+)	Saccharides		5932442	6872985	3452137	4214203	-0.740145	0.0512563	5676133	6855950	4659674	3147884	-0.682683	0.132729	6792345	9603525	5210016	4645008	-0.734401	0.150085	4133066	3088786	5583331	2962863	3606372	2853015	-0.442584	0.212275
qc0266	N-Feruloyltryptamine	Phenolamine		1661853	2142751	2997518	4121200	0.903871	0.113353	1958658	1954925	3224281	3999530	0.88427	0.0507137	2308580	3451687	4906672	5151968	0.804228	0.0666674	1652941	1284144	1673700	1677042	1888802	1730722	0.200045	0.181749
qc0170	Homocystine	Amino acid		15383632	18312101	11492280	15663066	-0.31133	0.327977	17113618	24208475	14899731	9434210	-0.763943	0.198293	18192564	21015963	8999116	6962441	-1.29657	0.021699	28482911	28654297	27865367	18034409	20484584	22952955	-0.467578	0.00551688
qc0149	Cytidine	Nucleotides		1391611	1105970	858806	772283	-0.614696	0.100988	1096731	1268195	690535	737302	-0.727964	0.0341392	1140518	1314763	0	818441	-1.58494	0.18961	1644449	1344963	1421992	0	836444	907466	-1.33891	0.0434035
qc0295	D-Trehalose	Saccharides		6414088	7455740	3870033	4940061	-0.654721	0.0771595	6269600	7106887	5332078	3427189	-0.610817	0.156706	7491912	10319710	5646780	5027602	-0.738666	0.132566	4458864	3385482	5722026	3073598	3554428	2886942	-0.511764	0.127487
qc0652	C-hexosyl-apigenin O-hexosyl-O-hexoside	Flavonoid		1954984	1116544	767277	527110	-1.24669	0.178477	1238048	1117901	602777	375494	-1.268	0.033103	1272552	671328	299546	327617	-1.63203	0.160195	981255	798809	839413	1211334	725204	943043	0.13658	0.596759
qc0436	Gln+2hexoside	Amino acid derivative		9381700	13501988	7927230	7828348	-0.538457	0.225859	12221937	7826412	7195617	4707890	-0.752097	0.248156	13768346	10395932	6885344	6780197	-0.822333	0.0896165	16127223	12235289	12799507	12312427	8692194	9831912	-0.416673	0.100458
LV0005	Trigonelline	Vitamin	B3	5102406	9961078	497035	331338	-4.18463	0.0995245	11413433	10451919	619953	978820	-3.77361	0.0025546	28127248	18437408	1097746	698137	-4.69647	0.0438624	11957768	15012484	13241569	873751	767344	1325110	-3.76093	0.000161379
qc0055	L-Glutamine	Amino acid		48065363	43531815	27967012	23611025	-0.828546	0.0238035	46995996	27157681	13938684	19064720	-1.1679	0.182376	44807320	25003967	16919687	23011867	-0.805931	0.286018	49413118	60407805	63764731	30053674	25187338	36307288	-0.923043	0.0071526
qc0502	C-pentosyl-apigenin O-hexoside	Flavonoid		10031625	9614230	9010646	7586193	-0.243316	0.176335	10809500	11134616	9450736	8277523	-0.307783	0.0742249	9686866	9080006	7917282	7555061	-0.278497	0.0430676	11213632	11746547	10367380	11081715	11345414	10987384	0.00375919	0.947745
qc0108	Sinapyl alcohol	Others		470733	468704	768957	885863	0.816806	0.0256884	527162	511899	1078771	1748625	1.44419	0.116375	522153	692177	1038482	987479	0.738446	0.0446532	340684	291517	284604	404639	430296	404884	0.435443	0.00535027
qc0297	Xanthurenic acid O-hexoside	Nucleotide derivatives		19010559	16001299	11751875	11704243	-0.577879	0.0616277	17474414	15091937	13294564	12704599	-0.324917	0.115898	18003287	21543718	15847177	15166182	-0.350679	0.141555	16686541	15511993	15756175	13724407	11850522	13007512	-0.313728	0.0087354
qc0105	4-(2.6.6-Trimethylcyclohexa-1.3-dienyl)but-3-en-2-one	Others		1889455	2506765	784325	991651	-1.30765	0.056574	3172273	3674710	1064072	2210335	-1.06423	0.10394	2480297	1722084	1118799	876377	-1.07469	0.109177	2672930	2452674	2133358	1526256	1045819	1347194	-0.889179	0.00610357
qc0043	Nicotinamide-N-oxide	Others		119148	233084	8386	6855	-4.5305	0.0978395	275583	203098	22915	11003	-3.81894	0.0262103	674276	426931	22886	13438	-4.92202	0.0500115	374730	455541	174118	9707	11452	12518	-4.89841	0.01803
qc0221	Chrysoeriol	Flavonoid		299074	343548	194920	135462	-0.959835	0.0521639	375999	166099	178090	155961	-0.698485	0.42819	212340	314751	84511	27204	-2.23823	0.0713801	327260	272771	307689	222937	193225	198936	-0.561431	0.00602675
qc0405	Quercetin 5-O-hexoside	Flavonoid		341114	411407	261725	259058	-0.531049	0.0810914	365994	299821	238234	195324	-0.618896	0.0985566	445394	340387	242368	345641	-0.418289	0.311435	415172	374407	452604	385009	375792	370313	-0.135133	0.182508
qc0607	C-pentosyl-apigenin O-p-coumaroylhexoside	Flavonoid		41870	41340	23236	28521	-0.685003	0.0273529	35352	21443	15138	17261	-0.809815	0.225074	32132	37364	23963	10829	-0.998174	0.133515	24098	23241	16997	25932	15692	24183	0.0326148	0.905391
qc0357	Pelargonidin O-hexoside	Flavonoid		234109	253182	70511	131738	-1.26865	0.0470712	245591	219432	93871	76274	-1.45054	0.0112385	135832	83689	6519	65685	-1.60421	0.202717	409700	321176	335976	324734	211851	243743	-0.451207	0.0922708
qc0284	Arabidopyl shikimic acid	Organic acid		92258	51544	86578	108457	0.439649	0.383114	71073	46438	115386	106356	0.916086	0.0579166	92370	83924	132617	114939	0.489772	0.06797	17362	50870	38520	97183	57919	56756	0.988835	0.100956
qc0103	Kynurenic acid	Organic acid		18455973	24323827	7975521	9980309	-1.25248	0.0571046	30160516	36065869	11603540	21913589	-0.982508	0.110503	23918252	16130043	10999337	8693802	-1.02405	0.1291	25661176	21638457	19476881	14649709	9112389	12480460	-0.881656	0.013719
qc0196	Xanthosine	Nucleotide derivatives		2035322	2268211	1901515	1676503	-0.266361	0.154379	2130279	2440431	1967401	2113080	-0.163679	0.288819	2880555	2300837	1702774	1770187	-0.577174	0.0995742	3146881	2837096	2794586	1888362	1990642	1946367	-0.591635	0.00101958
AS0027	S4:14(2,4,4,4)	Acylsugar		856965	802930	293091	4544	-2.47948	0.0434357	533632	428306	239683	127026	-1.39131	0.0610501	432197	152463	30958	80527	-2.39075	0.237717	862232	764380	666958	604165	4088	574287	-0.955706	0.142471
qc0293	GMP	Nucleotide derivatives		645048	913866	1124050	1223897	0.590859	0.1106	929399	1126809	1276755	1378677	0.36896	0.11436	987231	952838	1120628	1077507	0.180172	0.042772	683957	635360	838254	1022398	1130752	907356	0.504362	0.0276299
qc0591	Tricin 4'-O-(β-guaiacylglyceryl) ether O-hexoside	Flavonoid		5465760	6247753	4670932	5243005	-0.240644	0.204384	6187347	5803397	5679137	5178671	-0.143188	0.21432	5459038	5624600	4938333	4609855	-0.215133	0.0528811	7862479	7522250	7851337	7456147	6193588	7188260	-0.157149	0.116301
qc0404	Tricetin O-hexoside	Flavonoid		156712	148256	95419	83363	-0.770456	0.0133468	120646	165759	82219	130116	-0.431714	0.377211	105269	121621	59078	41127	-1.17904	0.0348308	299500	218082	178976	222404	117720	266805	-0.198716	0.62604
qc0003	L-Alanine	Amino acid		4265259	4902889	3356083	2815865	-0.570904	0.0697556	4343370	5738882	4244648	2567853	-0.565561	0.27266	4305944	3379152	2772001	2747067	-0.477639	0.144524	5464525	4705654	5696707	3089366	2601070	2566425	-0.942354	0.00179457
qc0619	C-pentosyl-apigenin O-rutinoside	Flavonoid		26153	14555	40037	22186	0.612136	0.418564	10921	8268	23839	23501	1.30278	0.00890529	8925	12271	22193	30459	1.3127	0.0718177	15556	17871	17559	32484	48726	31464	1.14398	0.0218337
qc0527	Nicotiflorin	Flavonoid		447276	360931	315084	277815	-0.446938	0.149229	470974	317913	341699	269659	-0.367801	0.404089	375459	334876	203096	222427	-0.739262	0.0240165	300224	365550	360699	305495	343799	316421	-0.0880263	0.444556
AS0099	1-O-Sinapoylglucose	Acylsugar		105953	106433	213836	218405	1.02515	0.000436367	137812	101878	245854	136647	0.674294	0.340066	221021	111940	271891	242590	0.627765	0.249276	139816	118882	137591	159308	178754	171981	0.364066	0.0123115
qc0539	C-hexosyl-luteolin O-hexoside	Flavonoid		2791428	3122913	868693	1257347	-1.47605	0.0177007	2168868	1577750	918750	334029	-1.58046	0.0955009	1672791	666155	152394	224025	-2.63545	0.191245	3945648	3775753	3312789	2827437	2154448	2501665	-0.560186	0.0120144
qc0537	Chrysoeriol 7-O-rutinoside	Flavonoid		3009382	2881848	2388288	2057146	-0.406245	0.0552907	2816975	2198245	2124487	1572901	-0.439807	0.252826	2566938	2111785	1538753	1323291	-0.709069	0.0689815	2120916	2686812	2431937	2169218	2385022	2059402	-0.130478	0.332694
qc0388	Eriodictyol C-hexoside	Flavonoid		169838	162356	64231	69600	-1.31161	0.00214836	121315	89693	79963	27749	-0.970119	0.232685	97148	57333	23289	15550	-1.99185	0.104151	216824	200178	171368	175884	129717	130644	-0.431585	0.0661261
AS0032	S4:24(2,5,5,12) R2R4R3'R3	Acylsugar		228455	286055	98176	88388	-1.46353	0.0303044	243022	194167	168347	187089	-0.298667	0.258618	128173	236816	25810	115515	-1.36884	0.253317	156968	82101	76230	88524	53372	22434	-0.940125	0.193661
qc0201	Luteolin	Flavonoid		18116	46221	39861	9771	-0.374378	0.755149	64487	44074	27248	5106	-1.74649	0.127075	73743	65200	11505	25519	-1.90796	0.0249656	27352	37454	15034	59088	33402	43720	0.770649	0.13011
qc0807	3-Hydroxybenzoic acid	Organic acid		1238155	1390545	1715649	1575834	0.324388	0.0851185	1409157	1159510	1611964	2367874	0.63169	0.218287	1032172	1000574	1279276	2080311	0.724854	0.239732	1029634	990549	1084040	1458761	1289599	1026479	0.282183	0.157299
qc0118	Xanthurenic acid	Nucleotide derivatives		4557671	5491208	3180012	3863391	-0.51269	0.121712	5800336	6066607	4300502	5074131	-0.340114	0.0929803	7182156	6890983	5125900	4762501	-0.509135	0.012157	6101770	5391435	5667108	4552557	3630538	4354544	-0.45281	0.0114694
qc0141	Melatonin	Polyamine		38130	44089	36081	8440	-0.884986	0.314038	61467	44808	35336	25927	-0.794714	0.142929	63285	57955	44127	32248	-0.666693	0.0748811	64061	37837	49724	42447	33001	32569	-0.489221	0.152431
qc0351	(2S.3R)-2-{***}-3-hydroxybutanoic acid	Organic acid		2592483	2403518	2332997	2167559	-0.150671	0.187272	2535577	2326675	2069268	1529637	-0.434067	0.160697	2686498	2088524	1786540	1939512	-0.35786	0.23133	2028461	2055825	1975154	1923883	2063259	2225853	0.0361044	0.601567
qc0369	Isohemiphloin	Flavonoid		118295	108274	37257	52396	-1.33753	0.0171324	91925	56657	36306	35808	-1.04291	0.162445	51866	41674	16394	15833	-1.53731	0.0266143	161932	115071	123298	99175	73118	99988	-0.555989	0.065293
qc0520	Methylisohaenkeanoside	Others		410426	429956	603730	647916	0.574709	0.0135192	334657	292095	610048	374493	0.651557	0.273603	514669	403733	588881	530196	0.285112	0.250941	345923	402377	389850	438569	591405	453559	0.382346	0.0893399
qc0004	trans-2-Hexenal	Saccharides		339262	1022822	1739874	1884672	1.41198	0.0835935	797557	839963	1309509	1223995	0.629622	0.0111595	1368897	1413123	2338529	2679153	0.850888	0.0228005	633359	690627	611845	900234	1091356	938588	0.598035	0.00622542
qc0384	Luteolin 6-C-glucoside	Flavonoid		255517	265231	106911	146470	-1.03928	0.0224334	190506	158959	100752	49581	-1.21699	0.0803068	169428	75032	4618	21650	-3.21822	0.150748	338264	345119	336248	269766	220974	293257	-0.379127	0.0215689
qc0440	Tricin 7-O-hexoside	Flavonoid		1099429	1064695	798550	684199	-0.545509	0.0294129	921424	694252	558166	524761	-0.577202	0.146117	877162	856925	554937	4329	-1.63257	0.166639	1169002	1050261	1128528	1048471	957413	1119599	-0.0991303	0.273722
qc0137	Sinapic acid	Organic acid		121518	138677	90656	109942	-0.375286	0.14727	140831	128264	115599	129533	-0.134557	0.329794	134509	163643	119213	114220	-0.353039	0.159988	173497	144253	122989	126961	104112	89799	-0.457927	0.0932104
qc0194	Guanosine	Nucleotide derivatives		25790254	30673102	25546323	22934918	-0.219888	0.286165	28979114	33195907	27231886	28700351	-0.152655	0.296954	38481930	31414592	21822833	24227922	-0.601996	0.0856131	38274330	30142185	35503297	24564068	25130031	25750337	-0.461984	0.017013
qc0684	C-hexosyl-chrysoeriol O-caffeoylhexoside	Flavonoid		69832	77097	21816	22275	-1.73656	0.0049733	13903	80688	33421	32105	-0.529635	0.705929	92875	59167	30621	38470	-1.1379	0.138751	83072	92331	101195	59207	56030	50613	-0.737912	0.00312895
LV0202	2-Methyl-2-propanyl [(2S)-5-amino-1-{[(1S)-2-{[(2S,3S,5R)-6-(butylamino)-1-cyclohexyl-3-hydroxy-5-methyl-6-oxo-2-hexanyl]amino}-2-oxo-1-phenylethyl]amino}-1,5-dioxo-2-pentanyl]carbamate (non-preferred name)	Lipids		281636	197702	347862	332685	0.505651	0.142319	181982	127465	256804	291138	0.824331	0.0658505	318936	225335	361434	350251	0.386914	0.217725	222181	200690	171257	316847	256531	256370	0.481899	0.0346395
LV0034	thiamine	Vitamin	B1	977744	2519124	5254110	5395921	1.60672	0.043774	1091414	1127445	2033984	1366826	0.61606	0.218911	1048220	1156676	3556768	3396888	1.65706	0.00165103	3011324	4684013	3513264	4755307	7223256	6941464	0.755308	0.0497309
qc0584	PC(14:1/14:1)	Lipids	PC	960251	1016815	1144648	1100616	0.183524	0.0645906	653949	510749	1091000	1682091	1.25154	0.118171	1231181	801625	1845229	2033444	0.932091	0.058906	736613	1024589	652753	1273300	949460	1019195	0.425465	0.138689
qc0047	Acetylcholine	Alkaloid		1955417	681143	1478803	1492928	0.172647	0.817157	552877	789460	1699991	2099816	1.50118	0.0339302	764723	675839	1355111	1661340	1.06622	0.0385878	625145	926536	678045	2011349	1694785	1883477	1.32588	0.00101902
qc0031	L-Aspartic acid	Amino acid derivative		9599308	6115140	4990825	4043912	-0.798537	0.205532	6066291	4063949	3980518	1713693	-0.8311	0.280136	7584053	4713832	2465602	3702945	-0.995408	0.188911	4939156	4488679	4153135	3680755	3162323	4065505	-0.316123	0.0621096
LV0216	PC 16:1/14:1	Lipids	PC	1044072	719761	1365036	1146738	0.509993	0.195846	564881	409752	842896	1050193	0.957811	0.0710981	1096260	693719	1292096	1253145	0.50786	0.202791	650693	565838	530596	1104313	939000	786795	0.695873	0.0213954
qc0825	Ferulic acid	Organic acid		1724558	1654635	2582556	3200590	0.775176	0.0608914	2068362	2576285	3443223	6672382	1.12294	0.236173	1532992	2412154	3183995	4044044	0.873526	0.116358	1241298	866564	1075259	1224743	1418049	1221888	0.279907	0.146591
qc0417	Asp+2hexoside	Amino acid derivative		5164977	7155043	5125405	5862502	-0.165088	0.59431	6795057	5471158	4679411	3425722	-0.597782	0.149976	6746174	5089246	4029779	3334425	-0.684509	0.130608	5649983	4797729	5834279	5593669	5056755	5725361	0.00828694	0.93824
qc0647	C-hexosyl-chrysin O-feruloylhexoside	Flavonoid		56577	45026	80928	79982	0.663311	0.0361313	61900	61289	78153	66572	0.232441	0.204433	46590	56313	57382	59160	0.179565	0.301636	62898	47060	44985	51890	50228	50658	-0.0203197	0.904922
qc0046	4-Methyl-5-thiazoleethanol	Vitamin		49288	72191	210982	223589	1.83888	0.00690035	34041	72611	173700	50931	1.07465	0.456028	78792	38449	60826	220602	1.26329	0.424062	103879	204806	290342	152762	477744	277926	0.600757	0.397246
qc0579	Picramnioside F	Terpene		27637	32158	57819	47932	0.822575	0.0516648	29916	7029	54427	58616	1.61342	0.0821322	52788	26284	52264	31478	0.0827845	0.902429	33532	11984	21622	44112	41068	64865	1.16019	0.0469028
qc0158	Muramic acid	Organic acid		7169	8429	13352	18042	1.00913	0.0829305	8198	3183	14063	6669	0.865232	0.405111	12060	10267	19709	16956	0.715614	0.0487012	10242	9290	0	5334	7525	21280	0.805581	0.460145
qc0276	4-Pyridoxic acid O-hexoside	Vitamin		12949560	19668744	11643895	13906374	-0.352343	0.423837	19579174	18928354	14362035	14351012	-0.423434	0.00438751	25067113	25527875	17799454	13893660	-0.674825	0.0406696	29267870	23973584	26937817	22633008	17067100	19006987	-0.449694	0.0329488
Ter11	Ter11	Terpene		6699	4944	31828	11107	1.88269	0.271307	6450	10628	7404	24186	0.887329	0.489716	6435	8361	16605	16683	1.16979	0.0106917	6579	5887	3010	15696	9867	9904	1.19644	0.0400822
qc0106	2-(5-hydroxy-1H-indol-3-yl)acetic acid	Organic acid		184396	233137	120135	156819	-0.592244	0.147697	300921	357706	159485	211651	-0.827514	0.0650031	197779	185371	145550	107650	-0.597632	0.0826669	252582	218865	212079	165750	102043	142590	-0.736025	0.0153774
qc0287	Benzoyloxy-hydroxypropyl Glucuronolactone	Saccharides		134372	184537	200762	209689	0.364065	0.214235	168822	230821	229706	238371	0.228034	0.388424	151403	182077	223361	203076	0.354732	0.127299	138427	145008	114774	153781	202604	185461	0.444357	0.0479508
qc0020	Phloroglucinol	Others		26732	66483	119924	110542	1.30592	0.0782951	106617	131004	123440	165827	0.283739	0.401649	62274	112569	141084	195014	0.942822	0.160304	112472	106762	149884	148374	134717	121112	0.130998	0.496335
LV0205	Lactoylpepstatin or PC 14:1/14:1	Lipids	PC	1081501	1017866	1146894	1073217	0.0806774	0.340645	616891	557810	1160031	1756668	1.31204	0.100854	1333462	882208	1905685	1752582	0.723417	0.0939826	733394	954656	743617	1258664	982607	1087231	0.452927	0.0504984
AS0087	Ferulic acid O-hexoside-1	Acylsugar		58024	36339	35359	26622	-0.606395	0.300287	47803	18474	20859	8122	-1.1934	0.363723	62749	32515	12938	19848	-1.53885	0.18154	56510	92905	93076	42657	53889	75411	-0.495883	0.203872
qc0596	Tricin O-sinapoylhexoside	Flavonoid		16396366	16315912	10928618	11993837	-0.513071	0.0116984	16114291	6415980	10625260	4147015	-0.608973	0.574376	16930655	16215653	9597915	3011644	-1.39433	0.0902057	11895770	13906915	12504042	15105823	13054150	12004091	0.0683075	0.599827
qc0135	C13H20O3	Others		2306413	3121159	1839283	2451062	-0.339213	0.380463	3283311	3315437	2453751	2766877	-0.337969	0.0484118	2762277	3175868	2724571	2158228	-0.282304	0.271284	3629221	3617077	3125794	2787045	2729496	2518992	-0.368241	0.0135253
LV0206	PC 14:1/14:1	Lipids	PC	187563	218417	226803	227310	0.161643	0.259162	176292	118520	227034	361376	0.997027	0.182462	270806	167076	411824	432754	0.947689	0.0615203	198121	179825	138373	273252	177985	228090	0.395844	0.171932
LV0210	PC 14:0/14:0	Lipids	PC	1340172	1138739	1727240	1739035	0.48368	0.0393166	517352	484969	998295	1876397	1.52006	0.166806	1752168	1067542	2375022	2635767	0.829491	0.0959705	932262	954982	718843	1674128	1529395	1209374	0.759841	0.0183501
qc0091	D-（+）-Gluconic acid δ-lactone	Saccharides		32559	26940	14859	14586	-1.01484	0.0332977	22892	11090	8406	14562	-0.565146	0.495002	22443	38653	18726	15887	-0.819764	0.248841	0	12507	11645	31122	31987	0	1.3857	0.313314
qc0322	Leucine derivative	Amino acid derivative		711	351552	117761	85134	-0.79592	0.71287	1073915	973451	248313	262821	-2.002	0.00433749	873483	1118150	303789	275373	-1.78191	0.0290892	857606	640908	599933	191327	155499	152892	-2.07014	0.00275006
qc0451	Polypodine B	Terpene		2013608	1925858	1701710	1808461	-0.166459	0.0898675	1992729	2164141	1534624	1111163	-0.651801	0.080516	1372042	1996774	1428420	1405560	-0.249412	0.482392	2245823	1570576	2465524	1369573	2296914	1759921	-0.211209	0.495233
qc0045	6-hydroxynicotinic acid	Others		36569	51038	47947	36426	-0.0542647	0.877295	61053	47372	35282	40081	-0.524769	0.150157	58350	76209	24734	42423	-1.00263	0.115481	57895	40467	34771	43401	24551	29542	-0.449483	0.255276
qc0498	Tricin 4'-O-(β-guaiacylglyceryl) ether derivative	Flavonoid		1157959	924418	1419436	1399909	0.437129	0.087983	773175	646919	1200542	1037064	0.65597	0.0583116	1023476	708254	1159948	889791	0.243226	0.523728	578239	686111	719815	935444	989336	1038695	0.578758	0.00330556
qc0376	Glycitein-7-O-glucoside	Flavonoid		44293	36039	17252	29928	-0.767799	0.159745	29931	27585	6672	11796	-1.63894	0.0202001	44677	14105	22063	16872	-0.594307	0.58769	27556	36659	35354	20481	30117	8163	-0.760838	0.122336
qc0359	Apigenin 7-O-glucoside	Flavonoid		770883	726864	562703	566270	-0.407783	0.0140404	656901	537751	631009	351021	-0.282751	0.557026	687696	523993	388341	281337	-0.85548	0.109268	516416	482926	549542	636955	597763	545106	0.200505	0.0789677
LV0212	PC 16:2/14:1	Lipids	PC	271135	229923	332723	302208	0.341622	0.120724	172833	146754	238981	297080	0.746188	0.0767185	320521	247432	405192	414205	0.528791	0.0761138	194532	188240	116313	349375	278797	210944	0.749585	0.074196
LV0070	FA 18:2-OH	Lipids	HFA	169328	146590	172708	158773	0.069376	0.61855	153906	168680	162597	189678	0.127018	0.437395	148119	156313	193506	211709	0.412568	0.0370648	118924	145181	107502	133132	165978	143731	0.253011	0.183151
qc0483	Luteolin O-malonylhexoside	Flavonoid		76046	92763	22612	47466	-1.26836	0.081012	91682	70745	32589	30135	-1.3727	0.0419128	7966	53037	33674	12900	-0.389355	0.798626	121470	111039	101570	85687	77289	69544	-0.522834	0.0102224
qc0387	Eriodictyol 7-O-glucoside	Flavonoid		71095	67730	27957	18572	-1.57707	0.0114685	54519	28434	42907	28156	-0.223196	0.729871	33312	29267	7323	12140	-1.68494	0.0206271	75780	68513	53152	78245	49390	79552	0.0694826	0.798292
qc0603	PC(C38H76NO8P)	Lipids		5863	10641	10194	14099	0.557725	0.334116	7744	10375	10154	17273	0.598093	0.344838	5009	8627	31933	35164	2.29883	0.00813227	7610	17967	8475	15926	7094	9625	-0.0608775	0.917076
qc0503	C-hexosyl-C-pentosyl-apigenin	Flavonoid		449646	400839	556289	469189	0.269939	0.221751	420413	379491	503009	455611	0.261132	0.126735	399909	273466	433460	408500	0.322342	0.320986	439162	401274	427497	541214	519612	561852	0.355898	0.00203436
LV0112	17-keto-4(Z),7(Z),10(Z),13(Z),15(E),19(Z)-Docosahexaenoic Acid	Lipids	FFA	203865	175465	248766	197561	0.234648	0.371014	157069	214726	319651	357239	0.864414	0.0473097	206957	298888	427313	543499	0.940497	0.0882918	198652	197066	151169	251433	213278	228173	0.341371	0.0636502
LV0143	LysoPE 14:0	Lipids	PE	10496	11225	22061	16468	0.826854	0.0965726	12408	17664	20012	36215	0.902842	0.264452	10100	11687	14865	16040	0.504373	0.0438392	13672	9144	13544	12260	11527	12437	-0.00540634	0.977552
qc0181	Gamma-glutamyl Glutamine	Amino acid derivative		993086	1485049	499529	503706	-1.3046	0.0955822	1076825	3826837	849253	444656	-1.92212	0.323628	1020806	2569736	757104	766762	-1.23647	0.31376	1642547	1075453	1841221	799432	1256120	873547	-0.63833	0.114041
LV0015	FA 11:3	Lipids	FFA	47017	77725	86416	98321	0.566526	0.210101	53160	91916	54838	94451	0.041299	0.946322	55460	39545	101479	89687	1.00875	0.0399065	53034	57484	41554	87763	84922	41754	0.495813	0.254102
LV0033	6-[5]-ladderane-1-hexanol	Lipids	Lipids	636948	599065	586246	574308	-0.0908803	0.19785	661070	672372	370063	262328	-1.07627	0.0230539	410047	673864	467298	416271	-0.294832	0.533638	637358	476768	715890	472600	602326	494617	-0.221512	0.344043
LV0218	PC 16:1/14:0	Lipids	PC	807249	756059	690013	707928	-0.161299	0.0928264	376734	358066	768282	917711	1.19818	0.0241598	714627	619030	1062108	1055574	0.667098	0.0146101	472953	600476	352585	1131036	805998	855533	0.969604	0.0212549
LV0211	1-O-Octadecyl-2-azelaorylglycerophosphocholine	Lipids	PC	1118537	930816	1023432	1011401	-0.0102581	0.945499	481133	547107	951420	1380899	1.18159	0.0953993	1105912	868862	1390575	1438607	0.518697	0.0716315	663255	830146	490057	1608196	1130184	1173417	0.979814	0.023978
LV0187	LysoPC 18:0	Lipids	PC	338619	270111	447431	347344	0.384744	0.264789	259881	130873	323557	260083	0.578818	0.311775	282847	297950	383599	397107	0.426745	0.0101179	302507	287428	386325	321319	467944	423351	0.312783	0.212697
LV0001	Ethanolamine	Lipids	Lipids	72958	31476	30851	19712	-1.04644	0.336479	75378	145950	31756	11889	-2.3423	0.136295	24372	144660	41553	34176	-1.15838	0.519801	112172	48603	143678	22632	47914	33329	-1.55137	0.0817577
LV0114	Eicosanedioic acid	Lipids	FFA	337978	214571	261812	282275	-0.0222651	0.952222	207315	329206	357528	506697	0.687772	0.23102	298178	199358	480429	610772	1.13304	0.0682348	127157	258886	172790	328319	329349	266780	0.726175	0.0497313
LV0263	2-hydroxy-3-methylvalerate	Lipids	FFA	148710	142501	110779	110989	-0.393014	0.00790873	127198	88411	106160	59953	-0.376252	0.498191	131211	98349	65065	82322	-0.639262	0.15727	614679	621529	813613	360333	319776	449760	-0.859342	0.0154414
LV0185	LysoPC 18:1	Lipids	PC	10525018	9456722	13587306	12126733	0.363874	0.0868651	7510708	4551140	10113831	7566756	0.551715	0.286785	9396026	8917923	12249532	13089578	0.468423	0.0184091	9507900	9062117	12244864	10966068	15022430	13161868	0.345399	0.14505
LV0117	MG 18:3	Lipids	Glycerolipids	15862816	17706446	14088841	11374881	-0.398698	0.132136	19626996	17457689	11285621	7650624	-0.969673	0.0503327	9382976	13128416	13138616	9673758	0.0191613	0.958324	15669271	12883808	22056723	10509713	18444768	11490078	-0.323471	0.410355
qc0570	Tricin 4'-O-(syringyl alcohol)ether O-hexoside	Flavonoid		55719	94009	47138	134041	0.275072	0.771984	59130	49239	116480	92374	0.946543	0.0611378	66252	68351	102654	95787	0.56	0.0124171	154247	111023	142795	91123	170046	146256	-0.00226447	0.99401
LV0038	FA 17:3	Lipids	FFA	106721	58758	99488	43614	-0.209604	0.789917	97399	103301	69891	50928	-0.732193	0.0566149	126729	104653	91269	53280	-0.678718	0.18677	75518	53090	63371	64255	40814	82360	-0.0346043	0.916952
qc0282	Spermidine derivative	Polyamine		285092	787136	378049	442369	-0.386181	0.668147	673007	675228	470428	307485	-0.793391	0.0728345	651258	672019	424660	574016	-0.406026	0.164227	611927	549229	504475	583077	499572	421034	-0.147568	0.391278
qc0449	Tricin 4'-O-(threo-β-4-hydroxyphenylglyceryl) ether	Flavonoid		976002	1088943	1504681	1418011	0.501194	0.0264589	879474	613417	1405788	1158363	0.780372	0.0983506	800048	672217	985609	688240	0.185132	0.596972	854759	891277	932361	1378173	1483278	1513854	0.708014	0.000268935
LV0207	N-[3-(Methoxycarbonyl)benzoyl]-L-leucyl-N-[(3S,4S)-1-{[(2S)-1-(ethylamino)-3-methyl-1-oxo-2-butanyl]amino}-3-hydroxy-6-methyl-1-oxo-4-heptanyl]-L-norvalinamide	Others		17873	29339	20801	49661	0.577692	0.532118	8524	6037	15118	71123	2.56626	0.329347	24314	23087	121807	66255	1.98822	0.126995	13236	10475	15703	37597	20909	17461	0.946665	0.129591
LV0021	CA 15:4	Lipids		218856	183678	197264	225573	0.070991	0.697004	198561	174191	194215	218818	0.148041	0.364764	184154	199753	224901	225149	0.229328	0.0513831	246887	202550	198838	209120	202489	208458	-0.0641818	0.578682
LV0087	4-Hydroxysphinganine	Lipids	HFA	31276652	29672647	37978292	36811208	0.295226	0.0199303	38007578	45148359	46449958	63949788	0.408846	0.286188	32051447	34792034	46318415	75809758	0.869537	0.202938	30028377	28810353	29897844	28470143	29111495	25377052	-0.0971357	0.188348
qc0326	Roseoside(NH4+)	Terpene		911094	1043055	701428	1004257	-0.196189	0.530424	1198145	1194641	880376	920674	-0.409853	0.00464035	898115	1111834	1016637	759639	-0.178303	0.556854	1465800	1257100	1204812	920234	1087475	867364	-0.450091	0.0277046
LV0178	LysoPC 18:3	Lipids	PC	26558277	22721000	19380504	20045400	-0.321837	0.127105	23237871	23280773	22524114	19883266	-0.133494	0.259854	21720246	24007545	22161979	23692760	0.00399961	0.967402	19158744	16150176	23002666	18319090	22319852	19281910	0.0392756	0.828547
qc0844	JA-Glu	Phytohormone		984807	920282	976897	941843	0.0103008	0.86967	882858	813655	1008105	1117072	0.325011	0.0799561	955968	814078	1045065	894199	0.131722	0.499743	693883	774089	783630	960859	891316	981214	0.331577	0.0079019
qc0555	Tricin O-rutinoside	Flavonoid		6506084	6422348	7972932	7931706	0.2989	0.000982012	6861165	4862069	7824090	6734583	0.312508	0.339102	6560543	5593728	7500572	5633839	0.111888	0.686898	4826829	6578565	5168212	5971661	6906204	6113399	0.196448	0.256918
LV0200	(2R,4S,5S,7S)-5-Amino-N-(3-amino-2,2-dimethyl-3-oxopropyl)-4-hydroxy-2-isopropyl-7-{3-(3-methoxypropoxy)-4-[3-(methylsulfonyl)propoxy]benzyl}-8-methylnonanamide	Lipids		109625	95820	126045	138277	0.363544	0.0857103	80941	54056	95372	136949	0.783192	0.188258	137582	125857	182319	176437	0.445534	0.0184181	107545	99541	68194	107629	96645	98450	0.137103	0.504182
AS0091	p-hydroxybenzoic acid O-hexoside	Acylsugar		46339	37042	62584	78974	0.763603	0.0908396	30053	48285	47562	60351	0.462084	0.315461	57737	70244	67258	77229	0.17501	0.410553	41978	49265	55330	11063	73077	66125	0.0358896	0.953867
qc0556	Selgin O-hexosyl-O-hexoside	Flavonoid		554255	506520	464651	452758	-0.209482	0.100335	441445	422659	429808	409809	-0.0414736	0.466331	464276	468426	395936	352453	-0.317628	0.0518365	568523	510069	523163	467660	487878	513724	-0.124562	0.117133
qc0245	Progesterone	Others		189019	176239	166938	159825	-0.160671	0.119112	149696	141250	136253	130870	-0.123247	0.14045	239383	180735	145075	116731	-0.682296	0.135676	137565	133285	103045	118413	153475	127239	0.0942147	0.607888
qc0594	Denin	Vitamin		728500	762204	536116	853253	-0.101564	0.780788	833003	1107855	518499	424695	-1.04107	0.0752928	523250	1259989	622532	553599	-0.600451	0.498181	817669	496671	955148	382065	1017340	481608	-0.270857	0.617457
qc0492	di-C.C-pentosyl-luteolin	Flavonoid		15704	42621	6306	7191	-2.11148	0.237919	7639	53016	5350	5448	-2.48986	0.386483	13333	8055	3134	5463	-1.3149	0.156903	5186	8072	42052	7146	17778	2352	-1.01991	0.502172
AS0037	S1:2-P	Acylsugar		10131	70257	81987	116173	1.30161	0.230723	64367	81983	62319	84237	0.00202929	0.99482	39920	72292	82907	86472	0.594028	0.221289	57516	29416	53640	32084	62658	44362	-0.0151454	0.970645
qc0209	All-trans-13.14-dihydroretinol	Others		4942	19194	7144	2767	-1.28408	0.440717	16870	13036	5271	7711	-1.20392	0.0651408	8540	4471	2192	6014	-0.664981	0.480098	8735	2791	11039	11660	7290	11893	0.450856	0.391849
LV0242	PC 19:2/16:0 or 20:2/15:0	Lipids	PC	289219	385405	299918	329076	-0.101037	0.694343	179887	183378	373624	769603	1.65402	0.1877	518906	267354	716972	774549	0.923706	0.111863	160587	207487	87463	312230	198692	248693	0.7377	0.102031
qc0817	Indole-3-Carboxylic Acid	Phytohormone		51520	60857	69971	47160	0.0597762	0.864867	63034	63361	71995	96464	0.414458	0.227768	60128	62796	94576	116866	0.782495	0.0587111	57116	89681	52865	81004	80063	78986	0.265793	0.31189
LV0012	L-Ascorbic acid	Vitamin	C	79950	79423	48365	73791	-0.383683	0.280906	96382	78493	71152	73094	-0.277793	0.230833	104857	131891	88029	81928	-0.478182	0.137527	93113	80512	81452	80293	95173	97201	0.0962073	0.430655
qc0162	Nicotinate ribonucleoside	Vitamin		3203145	1565453	1114967	1036447	-1.14828	0.251501	1645700	2055227	1507017	1663407	-0.223211	0.349834	3069153	3159516	2072763	2297437	-0.511225	0.0165585	2643803	1670379	943510	1034093	1264741	989539	-0.677056	0.259381
qc0274	Methyl di-alpha-L-rhamnoside	Saccharides		84909	89500	63660	68673	-0.398302	0.0251208	80234	69839	48376	58625	-0.48804	0.0982317	67933	50593	47353	65886	-0.0658327	0.854273	72111	87283	74844	71710	77711	71156	-0.0866928	0.423967
qc0125	Lycoperodine	Alkaloid		136294	92339	345274	289142	1.4724	0.0295092	392855	567766	803657	1334182	1.15411	0.169643	289880	825536	1253803	1174231	1.12221	0.136264	149497	147211	119904	171896	257194	165344	0.512812	0.129124
AS0065	Smilaside B	Acylsugar		525062	596694	378293	536502	-0.294239	0.355619	331046	416816	682053	871342	1.05458	0.0605715	503725	592987	913357	838372	0.675595	0.0302461	557612	509677	353169	823326	497716	793401	0.573921	0.128155
qc0336	Threonyl carbamoyl adenosine	Nucleotide derivatives		70185	41080	36766	51509	-0.333923	0.55403	78168	40530	25388	23112	-1.29124	0.203701	39425	51880	44129	34275	-0.219767	0.501923	55006	35136	51662	87337	30844	33645	0.0985206	0.871518
AS0057	Sinapic acid-O-glucoside	Acylsugar		18333	5201	123495	3904	2.43654	0.478958	89301	10684	117252	95071	1.08648	0.302841	121804	13606	168876	157010	1.26703	0.222232	15207	16785	96297	7289	137068	117822	1.03115	0.409489
qc0089	Coniferyl aldehyde	Ployphenol		9554	17674	20014	16468	0.422094	0.405932	13320	14022	6523	19070	-0.0953695	0.902059	5576	9618	28013	32676	1.99793	0.0179059	8331	14134	14764	12098	13225	26338	0.472649	0.391159
qc0804	Benzoic Acid	Organic acid		154876	161982	211553	220528	0.447465	0.00972685	156109	294756	218276	355269	0.347211	0.593388	158182	241886	282129	329417	0.612216	0.158839	201480	149727	172677	197197	169107	176872	0.0521723	0.726791
LV0253	GPCho 36:1	Lipids	PC	163268	213902	163190	204711	-0.0358973	0.900405	100365	182535	232977	481266	1.33612	0.240866	263082	191819	352716	363964	0.655776	0.0682671	102672	90217	60194	189189	105651	148331	0.808253	0.0803977
AS0041	S1:5-P	Acylsugar		126530	93287	4874	5030	-4.47215	0.0241745	10707	4192	4680	55408	2.01186	0.470144	118398	73024	47297	8689	-1.77362	0.150895	114218	14401	5529	124717	4084	11149	0.0610859	0.972307
AS0082	Cinnamic acid O-hexoside-3	Acylsugar		2279669	5296	3634891	3571357	1.65708	0.163026	405248	240507	975643	567349	1.25667	0.178443	1776051	1981782	3657629	3453937	0.920266	0.00736965	307332	374502	327416	552344	696264	518295	0.807939	0.0121588
qc0030	beta-Homothreonine	Amino acid		8581281	3973228	3024348	3251331	-1.00036	0.306598	3876209	3336016	3142697	1596859	-0.605692	0.270118	4416540	2614601	2625985	1508658	-0.765996	0.305228	4949199	2996597	7528756	3094309	2086036	4233296	-0.717073	0.236404
LV0004	niacin	Vitamin	B3	1670237	1732417	1673647	1169868	-0.258985	0.385508	1613694	1662720	1166276	1382554	-0.362283	0.0816802	2325241	1897851	1814518	1690540	-0.268861	0.247973	1264760	1165328	1039730	1112267	1160854	1408851	0.0856187	0.563973
qc0172	Apigenin	Flavonoid		53683	7938	18428	5925	-1.33932	0.514267	61925	18381	20077	22828	-0.904362	0.481647	30649	22540	6458	5530	-2.14954	0.037075	31624	37577	28681	13563	8615	27315	-0.983819	0.0593106
LV0127	MG 18:1	Lipids	Glycerolipids	57782	30207	65586	57355	0.482571	0.348471	35381	41091	37680	54244	0.26551	0.470842	19246	14466	36928	45857	1.29611	0.0400533	29907	13102	32270	28871	17349	12728	-0.352805	0.519129
qc0129	Pantothenic acid	Vitamin	B5	1421584	1406436	2151748	1994542	0.552029	0.0140512	1437407	1440050	1725327	1446025	0.140304	0.403076	1941781	1387192	1720617	1672325	0.0274596	0.919013	1441920	1762295	1746019	1430394	2147957	1633923	0.0744162	0.731752
LV0044	FA 18:5	Lipids	FFA	2551123	2371098	2955560	3008309	0.276939	0.0309364	2849014	3687856	3369223	5221200	0.394129	0.418796	2628320	3150166	3835809	6617735	0.855229	0.240395	2582267	2695015	2438370	2296202	2656750	2206547	-0.107929	0.301355
qc0236	Glutathione	Amino acid derivative		1462138	3175226	1913964	1883457	-0.288285	0.672474	3152029	1853993	1893504	1241525	-0.675186	0.326639	2882726	2095265	1957091	1810728	-0.401834	0.269914	6097535	5533404	5588864	4703627	3155851	4359933	-0.494894	0.0294457
LV0029	glycerophosphorylcholine (GPC)	Lipids	PC	134230	119080	382746	321590	1.47536	0.0189606	133827	43653	194891	171596	1.04611	0.179561	320306	218308	210650	343919	0.0421152	0.932926	129962	100732	49454	126121	147949	111248	0.45986	0.246255
LV0270	1-oleoyl-GPE (18:1)	Lipids	PE	408544	313408	485401	472079	0.407339	0.133773	260659	195904	379128	248690	0.459532	0.360627	305165	301337	410308	349775	0.325645	0.126943	302860	269646	359856	327215	503196	381064	0.377803	0.186027
LV0173	LysoPC 16:1	Lipids	PC	264545	228456	142649	260016	-0.29201	0.538498	109556	172565	273282	282508	0.978226	0.0501109	192998	116202	252332	277825	0.777879	0.112021	175386	161314	165383	153736	231084	241951	0.320013	0.212996
qc0421	O-methylChrysoeriol O-hexoside	Flavonoid		13495	36144	15955	15991	-0.635839	0.516483	24041	12070	12207	6666	-0.936115	0.321341	13694	42264	16363	6089	-1.3175	0.384797	79477	74931	24939	72686	7498	55008	-0.407744	0.603658
qc0263	Patulin O-hexside(NH4+)	Saccharides		0	38807	65799	40623	1.45541	0.281318	34892	20636	29302	40410	0.328192	0.514755	28954	47634	46178	51170	0.346033	0.395321	26797	22091	25901	27155	37182	28647	0.314156	0.152721
qc0140	Dodecyl (dimethyl) amine oxide	Lipids		644413	597056	742769	773841	0.288802	0.0398617	709182	1149866	864818	1542103	0.372625	0.567678	543529	648431	969816	1595076	1.10556	0.16273	772833	807266	870012	755030	710343	501750	-0.31676	0.124668
LV0042	16-hydroxypalmitate	Lipids	HFA	102711	154541	160796	159129	0.314551	0.350326	131635	149905	149601	144958	0.0652167	0.561178	134275	130262	159079	133787	0.146771	0.383877	162622	116039	138953	144967	130025	140789	-0.00634624	0.967662
LV0219	PC 16:0/14:0	Lipids	PC	220609	171403	230970	266097	0.342543	0.224403	89251	116627	145145	231035	0.869633	0.199461	244078	152801	245171	231819	0.26526	0.476715	141785	137978	112914	237302	186825	146228	0.538517	0.100639
LV0048	FA 18:3	Lipids	FFA	25574038	21244987	21317541	24756085	-0.0231537	0.905092	26168921	37116111	20628839	16671021	-0.762694	0.155256	15497606	25856749	13535645	12698874	-0.656573	0.282956	19396065	15778376	25603709	15987780	26476044	18397463	0.00197208	0.99514
LV0257	PC 22:2/16:1	Lipids	PC	17584	10774	44418	55951	1.82349	0.0328958	17389	33730	60484	35253	0.905217	0.276013	16484	17612	8092	17698	-0.402791	0.480961	9932	6524	20257	114052	8844	48089	2.21951	0.221948
qc0456	Phellodensin F	Terpene		4800073	4009876	9133861	7907073	0.951799	0.0300227	833354	779220	2003430	1916007	1.28128	0.00198095	3678925	4096304	7919456	6869287	0.927542	0.0249929	590356	735980	673493	1034612	1406488	1055434	0.806049	0.0174852
qc0188	α-Linolenic acid	Lipids		9304426	9581489	9143617	10770478	0.0764792	0.59684	11513621	17309647	9236334	7437161	-0.789677	0.183233	7210524	12429277	6324343	3225056	-1.0403	0.238321	8612521	7147273	11384451	6930053	12203166	8140699	0.00687561	0.983965
LV0101	12(R)-HPETE	Lipids	HFA	1591450	792239	1117486	1152553	-0.0704789	0.900047	1050828	1861460	1160904	759613	-0.600658	0.387273	1071121	1466535	750993	690303	-0.81613	0.111341	1239419	780458	1339291	864362	1055780	839917	-0.283405	0.341363
qc0100	C9H20N2O2	Others		2024281	1862679	1645205	1522982	-0.294985	0.0710937	2101748	1596994	1505059	1714343	-0.200242	0.472877	1839164	1529454	1693230	1702164	0.0114222	0.939006	1881807	1990429	2075102	1430554	1469646	1744784	-0.35657	0.0187563
qc0430	Luzonoid A	Others		5051364	4691371	5257337	5151938	0.0954709	0.217557	5127735	4547439	5167510	5129443	0.089858	0.396926	5411717	5283822	6090029	5951633	0.171025	0.0190391	3506237	3597953	3835283	3435364	3723324	3801935	0.00278656	0.96439
qc0377	glycitin	Flavonoid		17472	2905	5856	7528	-0.606432	0.680444	19691	25984	7036	19658	-0.774889	0.31063	14285	16766	4899	7874	-1.28154	0.0421004	10519	30993	24093	5984	13733	28162	-0.454413	0.54109
qc0128	D-panthothenic acid	Vitamin		2636225	2152532	3862977	3424172	0.605703	0.0620385	2571375	2183410	2794355	2293817	0.0977673	0.651139	3040865	2312733	2817356	2768766	0.0613383	0.780201	2493547	2884313	2880173	2594263	3274699	2788634	0.0681683	0.608903
LV0266	9,10-DiHOME	Lipids	HFA	93065	58345	115035	112971	0.590611	0.158561	96794	105872	139377	129429	0.407461	0.039049	124618	99702	141105	83677	0.00296826	0.994782	66663	76753	53110	47835	64442	73478	-0.0813191	0.741736
qc0005	Aminobutyric Acid	Amino acid		40977428	35591667	36434560	43705021	0.0657528	0.731231	42010935	61733646	37565340	21651908	-0.808947	0.220989	32804292	55728135	35404024	29869739	-0.439703	0.42797	51186710	35586402	63487596	33314668	42544535	39994560	-0.375163	0.249922
AS0102	feruloyl-acetyl O-lichenin	Acylsugar		7013	182669	348092	337530	1.85383	0.106218	10512	26161	15935	7676	-0.635259	0.537268	266519	7573	421431	388473	1.56309	0.176524	164890	177686	198071	4634	350304	14143	-0.550749	0.642495
qc0292	Gentiopicrin	Others		24292	18872	17835	21649	-0.12856	0.634528	21957	23709	34068	46073	0.81142	0.104743	16328	19520	28429	25115	0.578832	0.0614431	11712	8959	20227	4528	5046	7986	-1.21974	0.0940926
qc0231	Gallocatechin	Others		10606	17733	6037	17860	-0.245959	0.778146	12002	6437	0	6637	-1.47416	0.306155	15222	21725	8635	8180	-1.13571	0.0907975	12668	7828	8733	12328	21133	11543	0.622653	0.198387
LV0017	O-Phosphocholine-1	Lipids	Lipids	496068	623553	592837	968450	0.479725	0.381389	643871	443999	427600	1036855	0.428858	0.616467	774884	427152	1031618	682096	0.511646	0.408368	1291787	818977	454647	1079953	1462085	854917	0.405052	0.408127
qc0416	Asn+2hexoside	Amino acid derivative		963703	911587	556212	687035	-0.593001	0.0462266	504928	577240	500600	226278	-0.574139	0.337028	817723	266592	222196	352483	-0.915956	0.463145	7312798	4703243	8361336	3581682	1401221	2526428	-1.44021	0.0269448
AS0079	Cinnamic acid O-hexoside-1	Acylsugar		36636	22999	35335	42298	0.380511	0.360804	8419	19733	32331	33851	1.2332	0.0795072	42643	25213	43147	29531	0.0990423	0.847641	23688	24875	26672	18188	27779	40323	0.197789	0.59929
LV0265	nonadecanoate (19:0)	Lipids	FFA	320169	369774	423055	401937	0.257903	0.129196	288204	449288	450426	386286	0.182104	0.6249	326820	368877	406699	350006	0.121272	0.47854	178856	134304	282167	324893	276956	152745	0.342018	0.475226
qc0191	N-(9H-Purin-6-ylcarbamoyl)threonine	Amino acid derivative		45301	58152	33565	40094	-0.490042	0.174689	64333	56563	41259	50931	-0.391084	0.146756	77399	103462	66560	63323	-0.477669	0.191769	61849	44865	43624	46732	34390	40629	-0.304276	0.237965
qc0588	cyanocobalamin	Flavonoid		86816	0	26019	0	-1.7384	0.57143	30587	44366	28813	47430	0.0246187	0.960648	69162	57459	28273	0	-2.16302	0.0846882	28876	49522	97888	51328	0	37866	-0.982899	0.319809
LV0199	(2S)-2-[(9-Oxononanoyl)oxy]-3-(palmitoyloxy)propyl 2-(trimethylammonio)ethyl phosphate	Lipids	PC	1436400	1655294	1606972	1477420	-0.0034114	0.979705	1057425	754073	1688751	3007418	1.3743	0.166681	2645463	1828975	3552599	2923824	0.533491	0.191535	933406	1198333	770697	1711216	1052154	1384969	0.51527	0.141885
qc0006	Choline	Lipids		72185519	72783203	73640256	88614969	0.162523	0.367952	90844090	137828811	79712510	43078119	-0.897085	0.217517	73483850	127238552	76964560	64948452	-0.500195	0.397467	115134161	81510090	138567994	74048548	93211031	89296969	-0.385798	0.209707
qc0253	N-Feruloylspermidine	Phenolamine		7939560	7579607	10702764	10850615	0.473863	0.00413295	8378802	7926909	11477697	10452742	0.427557	0.0374463	10540857	15426254	16026454	16203215	0.311704	0.328646	14026366	9578236	13130954	6561057	6971918	6679652	-0.86192	0.0156229
qc0811	L-(+)-Arabinose	Saccharides		72592	39233	59817	45665	-0.0842459	0.877163	52613	349617	53004	44973	-2.03751	0.41351	63539	244658	29918	21004	-2.59749	0.29176	59106	56924	62035	66394	97590	84382	0.480064	0.0627745
qc0225	Quercetin	Flavonoid		32410	21636	6373	3158	-2.50349	0.0582744	3333	9179	1450	3131	-1.44958	0.322171	5023	4332	2587	6723	-0.00695649	0.992412	50843	59137	57878	33757	5351	3032	-1.99398	0.0147967
LV0006	2-aminoheptanoate	Lipids	FFA	87257	73893	141994	103742	0.608705	0.172094	88215	134795	112021	121169	0.0643975	0.850073	106091	95520	110136	105996	0.100338	0.329218	131499	130368	71046	116181	86481	83280	-0.219423	0.525626
AS0081	Cinnamic acid O-hexoside-2	Acylsugar		35341	31603	43794	102117	1.12406	0.309188	18911	16882	19416	35821	0.625957	0.36053	69137	13006	68966	70171	0.760297	0.416866	15240	29781	13320	12805	30643	30582	0.3436	0.54365
LV0158	LysoPC 14:0	Lipids	PC	198947	162221	164760	165233	-0.130235	0.485391	134232	160208	159407	257278	0.500983	0.350741	139690	158239	182174	213076	0.407797	0.114142	134797	116952	128111	117149	160578	116550	0.0537418	0.771707
qc0132	N-Hydroxy-L-tryptophan	Amino acid derivative		152514	253087	162406	186090	-0.218919	0.636006	218573	153468	155402	124268	-0.411736	0.328958	496914	249143	198530	148882	-1.10264	0.255394	189247	195573	219542	168744	167258	155553	-0.29806	0.02059
qc0355	Ala+2hexoside	Amino acid derivative		1502670	2001221	1178746	1107620	-0.615902	0.136831	1159002	1025967	1032041	743462	-0.299385	0.326491	1101821	870372	859157	862759	-0.195786	0.392635	1748070	1366460	1699334	1046007	845887	942015	-0.764402	0.0077152
LV0050	FA 18:2	Lipids	FFA	170494	154057	213923	183253	0.291333	0.172148	190395	255514	204420	223237	-0.0602952	0.812957	60367	156054	194478	253381	1.0492	0.175613	125822	85782	168540	73523	140133	45172	-0.554552	0.334903
qc0288	Chlorogenic acid	Organic acid		1008158	656319	970717	582013	-0.100262	0.850971	449023	652285	459315	431837	-0.305475	0.413298	1083535	1383425	505536	607261	-1.14854	0.0505739	134495	182852	172027	182482	206305	236408	0.353369	0.101886
LV0249	PC 20:4/16:0	Lipids	PC	27456	107894	207138	45621	0.901068	0.582015	181199	311055	182359	67702	-0.977123	0.296957	268229	232608	47081	25971	-2.77735	0.00923915	34445	249872	262175	185594	348196	250586	0.521345	0.417302
qc0525	di-C.C-hexosyl-apigenin	Flavonoid		394862	325938	263714	1450352	1.24975	0.491288	3323119	3267903	1222874	1363785	-1.34941	0.00142537	3579026	3439027	1368429	1734455	-1.17746	0.00987078	4019226	4295518	4163984	2657670	2159447	2342494	-0.801518	0.000434669
qc0462	Tricin 4'-O-(syringyl alcohol)ether	Flavonoid		41100	55511	45573	104215	0.632663	0.471416	40836	6547	82363	49228	1.47362	0.219436	35078	36371	61874	16126	0.12656	0.899299	30900	66487	49502	16792	116749	18291	0.0477495	0.964334
LV0125	2-linoleoylglycerol (18:2)	Lipids	Glycerolipids	2458647	1842279	2174873	2510574	0.123539	0.638763	2367039	3651785	2192066	1699793	-0.629022	0.262155	1839424	3031163	1757076	1576560	-0.546999	0.330359	2383975	1919905	2583827	1909844	2656425	2032566	-0.0618124	0.766892
qc0464	2''.6''-O-Diacetyloninin	Flavonoid		53659	39304	94207	124646	1.23523	0.0646155	93491	226695	311185	191463	0.650638	0.415491	84727	84339	463729	74742	1.67128	0.442519	97173	61413	74287	6043	212261	423992	1.46369	0.322815
qc0689	Ser+4hexoside	Amino acid derivative		13209	13570	27895	13996	0.645538	0.390624	5061	18618	22007	17995	0.756464	0.3676	16051	33724	78322	118861	1.98604	0.0794299	12214	2984	0	8556	15760	11107	1.2208	0.186894
AS0054	S2:15-P	Acylsugar		1589718	1457921	196035	1511699	-0.835609	0.417544	601620	1375899	875701	139085	-0.962516	0.462745	176533	1669424	713870	71051	-1.23375	0.580905	888423	602508	1096084	148892	267088	1423138	-0.492274	0.593928
qc0029	L-Asparagine	Amino acid		3036582	2727009	2289289	2195536	-0.361916	0.05843	2529821	1682436	1949894	885589	-0.570999	0.418057	2425425	1204851	1180900	1480146	-0.448086	0.521221	12940984	9826367	16014488	6227619	4848627	8510410	-0.98551	0.0371317
qc0407	Delphinidin 3-O-glucoside	Flavonoid		16852	39115	10633	0	-2.39603	0.207537	7986	20324	12895	20198	0.225214	0.770408	22626	15885	15240	13665	-0.413952	0.299631	7435	0	18358	9151	0	6895	-0.684766	0.616908
qc0264	Kolavic acid	Organic acid		548981	751814	204152	445809	-1.00097	0.17521	378090	394446	203087	383333	-0.397668	0.411895	268408	372699	362890	315509	0.0815689	0.775666	396597	314034	349401	289487	232166	344339	-0.291682	0.183406
qc0163	sn-Glycero-3-phosphocholine	Amino acid derivative		8479584	1906578	5095811	3890915	-0.208795	0.853517	2009152	1510918	3751001	3532790	1.04909	0.020253	4247640	2624580	12838509	16084738	2.07338	0.0260364	6910914	1820884	1476381	7690277	2427818	1551051	0.192973	0.860559
qc0541	Biorobin	Flavonoid		116832	89919	55904	66733	-0.7535	0.101211	81088	44229	40540	72338	-0.150818	0.822193	87751	90452	45591	101016	-0.281568	0.626514	81379	91411	39183	75069	75042	68373	0.0436471	0.899624
qc0001	L-Glycine	Amino acid		47727	22226	20938	26841	-0.550009	0.486126	35788	69153	65674	29103	-0.14697	0.856326	57053	54945	26193	26063	-1.0998	0.00124743	37525	44695	55458	50539	33111	49285	-0.050577	0.846532
AS0055	S1:16-P	Acylsugar		1546263	1504436	1312413	1514921	-0.109698	0.392998	628804	1432733	875229	561320	-0.521113	0.544216	910878	1725485	623493	509854	-1.21796	0.209164	791794	604359	1066163	920161	1729934	1575364	0.779092	0.105634
LV0269	glycerophosphoethanolamine	Lipids	PE	39010	51985	33284	36536	-0.382147	0.25425	38745	14936	41612	52601	0.811515	0.262212	51207	39500	143124	136713	1.6253	0.00494364	60299	0	43834	52047	27257	39292	0.187628	0.815663
qc0637	C-pentosyl-apeignin O-feruloylhexoside	Flavonoid		18254	27096	6278	19127	-0.83599	0.329313	15476	6472	11460	18147	0.431849	0.565164	14921	24211	9572	4770	-1.4481	0.141217	15981	16417	17097	21348	12623	12080	-0.10405	0.723207
LV0120	MG 18:2	Lipids	Glycerolipids	3644667	2912472	3357766	3893544	0.145175	0.524162	3344363	5395964	3320059	2465243	-0.595295	0.315036	2906172	4551764	2797905	2432616	-0.511822	0.317277	3484641	2944043	3827769	2961859	3976488	3181341	-0.0193671	0.915058
qc0304	DIMBOA glucoside	Others		25117	46178	10691	18281	-1.29914	0.199253	56130	57096	16605	25405	-1.4304	0.0151038	0	125564	44688	23398	-0.882993	0.695977	55120	30861	40704	18277	19028	31149	-0.888039	0.076739
qc0066	2-Methoxybenzoic acid	Organic acid		34938	34969	8865	18906	-1.33186	0.0523667	21628	50701	43362	20570	-0.178036	0.84131	46189	9060	17902	10953	-0.937127	0.557035	29588	23661	5856	24077	13591	0	-0.649941	0.513227
qc0499	N'.N''-DiSinapoylspermidine	Phenolamine		232431	199177	261339	281394	0.330521	0.103505	208702	228719	254073	190660	0.023917	0.922481	212473	178003	215312	212638	0.132208	0.391688	379216	387314	382475	300134	361518	394114	-0.122095	0.323904
qc0299	Phellodenol H	Lipids		79022	107025	50988	100390	-0.297512	0.603657	87326	32770	56669	50653	-0.162242	0.837616	205277	147152	82501	72783	-1.18242	0.0789232	34358	114730	128477	32188	65458	44453	-0.965929	0.217933
qc0239	Corchorifatty acid B	Organic acid		25372	13564	13564	10772	-0.678013	0.35198	8331	14255	8739	10866	-0.204207	0.682445	10934	15921	8927	11780	-0.375072	0.396609	8783	10199	5512	7074	7141	6150	-0.266337	0.388589
qc0314	Syringenone	Others		975492	1239784	1023749	707241	-0.355889	0.361114	481299	496771	608007	278289	-0.142149	0.807092	712514	976677	268379	371062	-1.40145	0.0657817	685327	555692	896532	700014	962401	936861	0.282151	0.301293
qc0824	D-Galacturonic Acid	Organic acid		39852	45367	33434	96464	0.608132	0.553268	49044	69534	58271	52567	-0.0973838	0.750797	51032	39282	70053	77055	0.703854	0.0533991	0	28979	26475	0	0	22104	-1.32698	0.401005
qc0620	O-malonylhexoside derivative	Flavonoid		182945	162643	215735	219603	0.333083	0.04915	149131	101811	154729	145614	0.259257	0.413097	161524	182899	157941	238798	0.204009	0.595487	142848	156952	153123	153783	157553	151272	0.0305244	0.520575
qc0429	LysoPE(18:1)	Lipids		470088	372098	552279	503209	0.325699	0.191002	269183	249602	385548	256751	0.308108	0.443155	340390	406254	497040	420877	0.297943	0.231056	363145	293973	443865	441871	599556	496077	0.481798	0.0832842
LV0022	FA 13:3	Lipids	FFA	892821	928233	779692	726582	-0.273789	0.0387481	696070	1118979	1054438	1333027	0.395471	0.375661	880954	1007457	1486102	1657236	0.735125	0.0275744	716396	770710	633422	879590	770542	847824	0.236325	0.0706245
qc0847	JA-Phe	Phytohormone		36147	48595	51768	42172	0.148662	0.617637	49127	42333	42416	24903	-0.442127	0.327472	58119	50525	32921	45450	-0.471217	0.174771	41933	50215	47030	59445	46627	44951	0.117837	0.487936
LV0108	Glycidyl oleate	Lipids	Glycerolipids	806786	515342	617264	536781	-0.196162	0.634158	640182	540131	523741	598510	-0.0727741	0.687732	606429	575042	476079	491850	-0.287611	0.0260075	585997	552821	564221	509748	591712	592470	-0.00773722	0.921982
LV0105	Tricosen-one	Others		436376	367724	371455	487256	0.0947977	0.724272	495897	574680	344205	267785	-0.806809	0.0527884	236069	467413	338998	229848	-0.306475	0.6512	391215	291722	531209	341070	598645	410710	0.153472	0.683812
qc0011	3-Hydroxy-3-Methyl Butyric Acid	Others		1321216	1526978	2476314	1831632	0.596953	0.163707	2117267	2027971	2180591	2195528	0.078197	0.125475	2473516	1737034	2223423	2026333	0.0133713	0.963661	2539929	2319341	2298226	2220698	2053298	1929891	-0.206283	0.0498227
qc0051	Spermidine	Polyamine		3536089	5553933	3867835	4081650	-0.193422	0.630653	4113008	3097125	3287434	3344676	-0.120558	0.627253	6536612	4198863	3620533	3945203	-0.504834	0.311385	5874256	5383464	5805333	6328065	4480143	6368567	0.00958339	0.95571
LV0027	PMP	Vitamin		61849	20716	62256	56226	0.521066	0.478675	32794	37638	28846	49135	0.146892	0.752085	46040	45481	85158	47460	0.535102	0.38952	34680	23363	86513	57444	32440	68026	0.127474	0.850324
qc0096	L-Tyrosine	Amino acid		37205490	30998198	62060938	44945094	0.64977	0.166761	63472575	71005565	87110657	67863906	0.20466	0.425866	76723009	59892286	82693525	83873740	0.285986	0.217848	65825252	71599488	73579007	69555093	74030260	56826502	-0.0743008	0.566176
qc0143	Polygodial	Others		333134	197348	264174	265595	-0.00194037	0.996287	266452	284577	238433	358066	0.114391	0.743188	233688	238521	312947	376004	0.544976	0.0756088	270565	225509	229230	218348	197802	262675	-0.0955461	0.553376
AS0077	3,6-diferuloyl sucrose	Acylsugar		297961	314487	248035	314507	-0.122627	0.54201	263120	446621	215265	173715	-0.867597	0.230339	161957	425101	282665	256952	-0.121567	0.874132	315593	96343	408291	152227	409908	211510	-0.0843515	0.904033
qc0562	Luteolin C-sinapoylhexoside	Flavonoid		1611	644	2682	604	0.543205	0.696887	106281	106214	640	47562	-2.14026	0.0727752	99287	3888	365	48340	-1.08295	0.660701	2837	1298	1933	3701	92593	2257	4.02158	0.360465
AS0030	S4:21(2,4,5,10)	Acylsugar		390389	355168	82464	106707	-1.97863	0.00585403	249653	263400	194289	212603	-0.334462	0.043514	196862	268852	169167	438515	0.383872	0.661228	164998	167625	75722	115708	102882	48933	-0.610126	0.267625
qc0073	Tryptamine	Amino acid derivative		247700	323933	240028	209810	-0.345684	0.275789	567398	608347	425457	507073	-0.334353	0.116775	445334	673219	432525	319508	-0.572766	0.286318	277967	300912	237113	260333	247417	218477	-0.168134	0.252344
LV0053	FA 18:1	Lipids	FFA	206359	213533	486270	525172	1.26832	0.00444205	454453	707860	641936	417277	-0.134006	0.789549	425603	862514	1082487	1240504	0.85072	0.155784	389171	584771	449374	332592	507282	404680	-0.193627	0.481696
LV0133	campesterol	Lipids	Sterol Lipids	18214	22242	17525	9133	-0.601785	0.276476	19733	13048	19892	8342	-0.215426	0.765774	20075	9936	12649	12762	-0.240038	0.694542	23710	10745	8832	19607	23984	24687	0.657487	0.166752
qc0068	(-)-trans-Carveol	Terpene		12974	57386	29727	6701	-0.949708	0.567548	129243	68148	13077	52519	-1.58938	0.21162	25420	20380	39806	6375	0.0119518	0.992032	49454	24372	28214	16373	14974	46172	-0.396513	0.558415
qc0302	Benzoyloxy-hydroxypropyl glucopyranosiduronic acid	Organic acid		6481	4564	11874	13175	1.18136	0.0262948	0	6592	4392	28288	2.30962	0.402996	8897	16508	11489	7795	-0.397708	0.544542	10567	9707	9831	7267	7793	4875	-0.5947	0.0224126
qc0168	Adenosine	Nucleotide derivatives		23797315	0	16727318	21500183	0.683812	0.612452	26199568	33671501	21127616	12732879	-0.822256	0.146691	24256175	29303240	11653025	9374694	-1.34885	0.0277728	41904008	39236554	40181285	27041565	30201373	33273606	-0.422586	0.00635906
AS0052	S3:22(5,5,5,)-F	Acylsugar		537773	522961	61597	338794	-1.40558	0.140429	338287	347084	390585	75793	-0.555385	0.558737	254533	345291	84669	571638	0.129832	0.919633	85560	70936	84447	102199	54816	37365	-0.309812	0.479643
qc0127	2(1H)-naphthalenone	Others		97779	98591	92771	96929	-0.0498549	0.256062	99510	82790	73676	99998	-0.0699328	0.808037	62218	53827	95106	125415	0.926232	0.079902	112129	105271	74959	94727	54375	85328	-0.318584	0.312018
LV0198	2-[(7-Oxoheptanoyl)oxy]-4-(palmitoyloxy)butyl 2-(trimethylammonio)ethyl phosphate	Lipids	PC	81755	128897	87962	101990	-0.149227	0.714769	63226	56773	108053	246809	1.56424	0.232942	229478	119354	247887	233829	0.46565	0.353957	62375	94876	40835	98117	66395	83323	0.323253	0.413403
LV0268	LPA 18:1(9Z)	Lipids	PA	24679	83655	12652	71400	-0.366132	0.797991	53389	27899	17442	9974	-1.56802	0.179719	13167	57265	0	24636	-1.51546	0.460304	25704	8174	27284	29525	42204	27147	0.692985	0.178025
qc0544	C-hexosyl-tricetin O-pentoside	Flavonoid		2892	21878	14582	19810	0.473479	0.673443	5910	28077	20483	8846	-0.212655	0.869565	10503	7630	22965	55347	2.11062	0.20536	54267	36227	28099	41149	6056	37523	-0.485108	0.452045
qc0033	Adenine	Nucleotide derivatives		9802879	10199791	11307268	11432210	0.185007	0.0223452	13175175	12241260	13351980	21570972	0.458414	0.369339	10727746	12882348	11536271	14116418	0.119706	0.605226	8731469	6614067	7753338	7984975	7089369	7288318	-0.0467306	0.732474
qc0374	folic acid	Vitamin		165779	139638	269724	216129	0.66974	0.0940605	25296	5557	48567	45101	1.60215	0.0884889	256103	97123	298397	344025	0.86293	0.222489	197646	242613	236829	326304	226583	349693	0.414711	0.135619
LV0251	GPCho 36:3	Lipids	PC	50999	113309	220049	43252	0.68031	0.65018	49462	126594	84400	12492	-0.861585	0.531132	287783	232495	29361	67627	-2.4234	0.0243161	15818	345074	133961	107307	117162	40678	-0.900208	0.483486
qc0173	genistin	Flavonoid		25077	200119	167443	29572	-0.192876	0.910924	19258	17288	25190	10588	-0.0306408	0.963168	139390	337113	15585	22131	-3.65924	0.156816	108558	130161	29749	172231	159796	14303	0.367397	0.683588
Ter10	Ter10	Terpene		18513	16048	5188	8080	-1.38119	0.0304036	9988	8478	15223	10306	0.467266	0.303385	16238	12054	15879	7349	-0.284529	0.647326	9373	10245	19084	19153	10713	3366	-0.219835	0.757563
qc0277	Adenosine 3'-monophosphate	Nucleotide derivatives		16118333	33626789	47239257	55913224	1.05215	0.111838	33986155	29377801	53089762	47220428	0.662734	0.038457	58735393	38525977	35413686	28561093	-0.604364	0.259155	37522329	33206028	38200197	61204201	57881916	59482620	0.713097	0.000224727
LV0080	FA 20:1	Lipids	FFA	6150	7054	213550	186703	4.92187	0.0047822	279734	625497	39604	14266	-4.07073	0.133429	13695	462510	18399	3912	-4.41576	0.418519	56285	231111	62461	14432	184813	5527	-0.772747	0.585951
LV0264	linoleate (18:2n6)	Lipids	FFA	2592643	2098480	2518266	2624557	0.132627	0.465817	2362038	2608563	2292372	2019775	-0.205014	0.215085	2482472	2196487	1641421	1802235	-0.442247	0.063861	1926092	1847768	2230444	2064746	2425056	2206003	0.15726	0.215675
LV0237	PC 18:2/16:0	Lipids	PC	243209	5015602	2437876	5854807	0.657102	0.656716	3929283	6310396	3309163	1749295	-1.0174	0.210338	9992152	6885164	4857085	2494329	-1.19899	0.134777	2109626	7920311	3500142	3751325	6085949	2369467	-0.148492	0.84094
qc0062	Guanine	Nucleotides		7533565	9565290	9452761	8503312	0.0705721	0.739079	10626442	10070056	10632588	17920288	0.464249	0.39488	7168876	10669702	9382622	11866206	0.252383	0.510204	6625693	4480309	5516531	5203810	4890649	5206576	-0.119511	0.521852
qc0602	PE(C38H76NO8P)	Lipids		22073	12900	27914	85334	1.69517	0.310543	7072	20786	29383	16325	0.714355	0.445372	32832	41094	89389	8408	0.403708	0.79696	18671	40634	24232	53894	54549	35561	0.785622	0.0902839
qc0216	N-Sinapoylputrescine	Phenolamine		11905	4078	0	4689	-1.76919	0.341378	21654	4984	4520	21621	-0.0271714	0.985286	1443436	4106784	104409	162015	-4.38075	0.185777	106526	7970	24258	16548	2145	27281	-1.59364	0.379862
qc0435	N'.N''-Feruloyl.Caffeoylspermidine	Phenolamine		3732	23794	16810	7157	-0.199746	0.887679	74987	217829	106952	41519	-0.979813	0.455229	354729	910109	170407	128608	-2.08066	0.225032	72595	11012	45118	28104	33230	35353	-0.412898	0.583725
LV0090	FA 20:3-OH	Lipids	HFA	221786	256523	406454	429303	0.805141	0.0132616	358226	654105	515938	320567	-0.275235	0.669102	299660	665398	884775	972626	0.944598	0.14104	304082	429873	392390	259163	373575	309174	-0.257985	0.285161
qc0330	C16H20O11	Others		659357	578003	705500	814007	0.296338	0.172982	575014	501522	622649	462612	0.0116455	0.964988	618834	426611	628186	585802	0.215637	0.482077	638575	638561	653375	702508	737320	696544	0.14618	0.00732823
qc0380	Ser+2hexoside	Amino acid derivative		2751310	3258528	4210219	4160364	0.478002	0.0435842	4315218	3067707	4289653	3150255	0.0110923	0.976158	4941342	4168688	4995278	5304378	0.177068	0.289099	10975232	9361259	9709244	8430557	6906859	8160447	-0.354631	0.0324273
qc0617	Tricin O-rhamnosyl-O-malonylhexoside	Flavonoid		16178	11860	16527	17979	0.299464	0.291502	23782	10106	6043	6836	-1.39575	0.264854	20244	13006	17709	2478	-0.719928	0.519595	11980	15549	13976	14730	14325	5621	-0.259348	0.509318
qc0273	Fructose 1.6-diphosphate	Saccharides		280336	356449	230992	286756	-0.298556	0.334307	205932	220664	203488	153966	-0.255113	0.312676	187290	230457	180550	177792	-0.221292	0.303329	382971	368921	353318	323870	352949	301316	-0.176215	0.0697537
qc0249	Phytocassane E	Terpene		6712	11627	3605	9829	-0.449026	0.599308	16086	7230	9544	9949	-0.258364	0.70833	15377	12184	10207	10974	-0.379858	0.191507	5503	8033	10979	6382	14972	8542	0.286288	0.585284
AS0012	S1:24	Acylsugar		17552	27983	11400	70080	0.83947	0.607722	17378	46606	77329	22070	0.63552	0.628134	60178	36067	42232	147786	0.981353	0.477743	17057	17341	7519	24780	6441	11283	0.0200632	0.976952
AS0089	Ferulic acid O-hexoside-2	Acylsugar		4829	10891	8556	22256	0.970891	0.419815	13598	9442	23758	19097	0.895323	0.0866129	9711	9840	5819	6349	-0.68415	0.00541431	5147	4525	6901	6698	14728	4334	0.636298	0.396108
qc0152	N1-Acetylspermine	Polyamine		0	378353	257920	217700	0.330076	0.822118	396167	389983	232689	264453	-0.661147	0.0123064	282870	343598	144525	174718	-0.972586	0.0454349	423301	351500	324644	214144	287806	312265	-0.433294	0.0846552
qc0035	γ-terpinene	Terpene		15090	6080	8645	18296	0.347782	0.70471	4220	15944	31692	9356	1.02553	0.4948	3615	10050	10065	9960	0.551317	0.427213	6746	4512	5875	3767	20215	8095	0.904761	0.372514
AS0096	Ferulic acid O-lichenin	Acylsugar		278936	140123	68821	116015	-1.18091	0.251241	76687	145050	181163	42278	0.0110444	0.992216	90741	124732	61482	113468	-0.300564	0.5811	97648	130392	83372	96972	38524	75096	-0.564374	0.201482
qc0418	LysoPE(18:3)	Lipids		4645587	5001095	4426959	4762548	-0.0700453	0.448434	5141824	4367203	4738547	3132108	-0.272814	0.455255	3745050	5330906	4595653	3905505	-0.0943902	0.771229	3505701	3292734	4292472	3149589	4953769	3935059	0.118268	0.628841
qc0151	Uridine	Nucleotides		120173	541363	322402	331914	-0.0158321	0.987883	529054	462491	355399	286737	-0.626799	0.0674195	352325	356355	288991	286685	-0.299877	0.00121646	509974	0	489173	0	322522	423807	-0.420885	0.708695
AS0048	S1:13-P	Acylsugar		248980	269940	234775	10967	-1.07837	0.348254	71451	27608	73262	66599	0.497634	0.454664	187103	203455	198282	4728	-0.943986	0.436147	41900	46710	51902	49739	76143	35593	0.200617	0.598292
qc0409	Hesperetin 5-O-glucoside	Flavonoid		332402	13757	7796	146385	-1.16681	0.636115	322698	22273	15337	13247	-3.5932	0.402745	8181	19735	6210	9203	-0.856945	0.404775	7262	0	17389	6802	31583	2053	0.714065	0.641087
qc0585	C32H59N5O10	Others		46919	13374	4676	7156	-2.3493	0.286358	4540	2945	15196	73478	3.56644	0.298381	22841	3498	41510	50967	1.81189	0.0916454	31728	4194	27562	14596	12911	2504	-1.0809	0.29938
qc0010	Betaine	Alkaloid		3988363	4673849	5288488	4995547	0.247599	0.161568	5852732	1550200	5023116	3908503	0.270825	0.763682	6349311	2799090	4587535	10447880	0.716773	0.480776	3976490	4130682	1486183	6102599	4911965	5131661	0.75109	0.0790105
LV0085	Octadecanedioic acid	Lipids	FFA	18062	6287	19751	6863	0.128323	0.908639	12500	6732	84917	21790	2.47207	0.301617	14357	7982	6225	16723	0.0388038	0.96496	30472	10006	10024	8351	14300	19256	-0.269149	0.722321
LV0107	5,6-DHET-1	Lipids	HFA	581772	401754	446263	456438	-0.123715	0.697843	459126	439685	431740	433083	-0.0556129	0.22326	490525	398956	382155	401177	-0.18334	0.374088	495227	428853	439881	449160	463328	412989	-0.0412908	0.640373
LV0072	FA 18:1-OH	Lipids	HFA	5074	18139	16987	10814	0.260204	0.780939	6972	33780	3503	5433	-2.18917	0.358142	16093	12190	11785	9810	-0.389238	0.265885	5881	19117	50812	42689	16571	59181	0.643709	0.478758
qc0360	Resokaempferol 7-O-hexoside	Flavonoid		694511	914009	520878	270201	-1.02384	0.133634	401197	206502	495327	845884	1.14211	0.208865	484023	286570	841418	1573942	1.6482	0.162447	659901	867739	681789	224913	241444	327670	-1.47641	0.00298603
qc0339	Toringin	Flavonoid		134131	122422	138911	146363	0.153091	0.174385	133424	105099	143000	126680	0.17712	0.441129	9061	117944	114384	102439	0.771633	0.498401	89734	107171	98873	119301	90710	95527	0.0468371	0.765094
LV0110	Docosanoic acid	Lipids	FFA	588536	498836	642713	660376	0.26109	0.142263	531756	653894	552194	739182	0.123231	0.682581	522894	444769	451086	561576	0.0655761	0.771103	558078	572622	610335	595264	573301	579917	0.00615774	0.890174
LV0244	PC 19:1/16:0 or 20:1/15:0	Lipids	PC	533559	818185	814389	769223	0.228397	0.505506	174188	289269	746484	1867565	2.49578	0.196577	1232964	513476	595310	587828	-0.561799	0.515679	333168	382720	189864	1016610	328225	702423	1.1765	0.140187
LV0058	FA 18:0	Lipids	FFA	84333	121910	117435	77217	-0.083448	0.852716	128059	99913	119442	112802	0.0267847	0.896108	87512	88378	122478	146385	0.612198	0.0602826	67379	96825	120365	68564	125667	120045	0.143254	0.698378
qc0017	Nicotinic acid	Vitamin		1625636	3092122	2720135	2739419	0.210682	0.663243	2778988	3240681	1676106	1993954	-0.713881	0.0524721	3346536	3100661	3176755	2433550	-0.200593	0.396967	1613979	2757056	2668616	2673017	2738366	2626374	0.191289	0.417782
qc0060	L-Methionine	Amino acid		2953396	3259246	3799224	2343642	-0.016295	0.966846	4910949	3626852	4073071	3727234	-0.130334	0.634926	9585664	3850351	3388780	3407449	-0.983299	0.366561	7293796	7000285	6845192	5925859	4624914	4845330	-0.457361	0.0106078
qc0146	Lysine butyrate	Amino acid derivative		39947	131907	213640	154850	1.10044	0.213403	119980	20745	80251	80212	0.189362	0.860726	130957	21403	79350	86237	0.120105	0.915103	49907	60323	31865	22798	0	75027	-0.538581	0.567442
LV0009	Pyridoxamine	Vitamin	B6	55165	113337	51407	115331	-0.0151828	0.98557	133663	73186	117808	68100	-0.153989	0.814144	96082	155880	84540	50432	-0.900546	0.231343	149125	119629	79527	141465	157502	72113	0.0914785	0.829495
LV0241	PC 19:3/16:0	Lipids	PC	276018	652413	673028	941436	0.798189	0.276082	245997	298385	810564	1770718	2.2454	0.168317	1115285	750623	510554	373290	-1.07801	0.127903	309773	410552	127061	738441	237301	449804	0.750423	0.313388
qc0148	Thymidine	Nucleotides		82892	86757	38824	61933	-0.751673	0.0988183	62872	74495	53285	80437	-0.0387986	0.913065	574575	92859	69028	89109	-2.07745	0.401568	55588	64740	71067	47126	44013	57101	-0.368618	0.0739411
qc0350	Feruloyl putrescine O-hexoside	Phenolamine		12991	6712	6517	8218	-0.419168	0.524848	8014	32836	29751	12013	0.0319238	0.978821	42550	345070	0	9205	-5.39608	0.337645	0	0	9525	18621	11276	5371	1.88857	0.159762
qc0028	Ornithine	Amino acid		312969	332543	170034	272999	-0.54303	0.193097	0	218093	0	171381	-0.347736	0.881753	162082	192866	75693	91790	-1.08359	0.0326654	523383	313393	621915	693728	463438	699990	0.348421	0.32947
qc0598	Tricin O-caffeoyl-4-O-(3-(4-Hydroxy-3.5-dimethoxyphenyl)propanoic acid)ether	Flavonoid		11379	59762	33723	99484	0.904917	0.526518	56550	25299	101526	43166	0.821948	0.442672	48815	32511	36646	30090	-0.285251	0.493717	22482	9346	41354	98176	118351	126474	2.22865	0.00199633
LV0016	O-Phosphocholine	Lipids	Lipids	13429509	4989245	3825356	4062575	-1.22346	0.338569	4940243	7473409	6330588	7529317	0.15899	0.657199	5778836	8554299	6725926	6569013	-0.108477	0.744673	8299355	8798742	8757177	9182520	7844589	7243065	-0.0912741	0.424763
qc0057	L-Glutamic acid	Amino acid		37886733	32290518	40274259	39854058	0.191309	0.2182	57875043	50378506	43962185	39524584	-0.374795	0.104657	50184277	47100998	42362529	42857496	-0.191029	0.0609306	55000183	49603175	53650845	40792937	38625211	43101234	-0.369234	0.00455122
qc0022	Pipecolinic acid	Organic acid		5108909	6926709	8725269	5543465	0.245547	0.604267	11302332	9210526	12473537	22225390	0.758363	0.290868	15610594	8889379	11534411	15945231	0.165583	0.746481	6564981	8801372	5421225	6258202	5765095	5707411	-0.229472	0.369209
qc0412	N'.N''-p-Coumaroyl.Feruloylspermidine	Phenolamine		61450	28810	62689	10745	-0.297639	0.809608	74458	146308	135326	46809	-0.27751	0.766994	142462	545294	162659	12182	-1.97585	0.355278	59839	8987	22060	36122	37183	2940	-0.253415	0.809398
LV0204	2-[(8-Carboxyoctanoyl)oxy]-3-(palmitoyloxy)propyl 2-(trimethylammonio)ethyl phosphate	Lipids	PC	161898	217731	158426	150596	-0.296881	0.337034	130785	131989	229592	353286	1.14937	0.122492	380486	209193	502312	295977	0.436981	0.518042	88238	163051	90680	189073	98142	196998	0.501776	0.302528
LV0220	PE 18:2/16:1	Lipids	PE	32534	9506	40831	14413	0.394055	0.742566	8896	11578	57636	59589	2.51742	0.00117383	45868	19011	11964	17373	-1.14503	0.324002	12881	9956	3340	28445	15147	30594	1.50285	0.0459128
qc0829	2.4-Dichlorphenoxyacetic Acid	Phytohormone		19099	4171	17212	8678	0.153924	0.892879	25301	10163	15906	16378	-0.135536	0.853142	51072	18650	12875	10830	-1.55642	0.292323	19518	39706	11652	14677	17755	28621	-0.215235	0.744227
qc0698	Tricin 4'-O-(β-guaiacylglyceryl) ether-O-rutinoside	Flavonoid		9336	3940	2683	3557	-1.0892	0.326896	17063	5874	24386	25541	1.12214	0.138502	22794	14333	50566	19656	0.919454	0.410268	11862	23716	15318	40050	45746	46669	1.37999	0.00264169
LV0197	LysoPC 20:0	Lipids	PC	25624	6948	21664	20050	0.356899	0.673993	16797	37966	46445	120444	1.60762	0.282484	10255	39017	25461	19604	-0.128761	0.899168	16637	10578	7130	27618	28458	35055	1.40784	0.00651657
qc0192	Linoleic acid	Lipids		9172	19225	164544	8164	2.60452	0.454311	9302	6923	4160	10994	-0.0985198	0.895913	4329	11670	7102	41219	1.59467	0.452125	25911	7755	8517	50438	87188	15215	1.8573	0.162999
LV0234	PC 18:2/15:0	Lipids	PC	96548	137239	173045	148641	0.460458	0.205139	91125	67002	209865	358688	1.84621	0.1126	224114	157691	120286	75846	-0.961011	0.145808	72455	115161	50526	199758	120744	179976	1.07148	0.0451348
qc0843	β-glucogallin	Ployphenol		2652015	147323	62311	45015	-4.70501	0.394931	129247	27092	57171	74204	-0.250987	0.831978	223085	77559	41689	132662	-0.786062	0.538405	248971	333000	213010	270948	86044	180565	-0.564503	0.251931
qc0242	N2.N2-Dimethyguanosine	Nucleotide derivatives		39662	50880	46327	49228	0.0777442	0.707461	58045	78533	49874	72538	-0.15798	0.688453	151856	61970	59205	50662	-0.960679	0.368639	76390	48930	63300	64758	53193	68988	-0.0129151	0.954497
qc0237	N-Caffeoylspermidine	Phenolamine		22443	40465	97831	23066	0.942463	0.529522	74001	168434	54763	48048	-1.2376	0.278217	229789	910602	225805	63428	-1.97922	0.347999	64491	37700	34731	0	26771	48097	-0.870933	0.286357
qc0145	Lidocaine	Polyamine		13434	19110	28731	14755	0.418159	0.543615	27019	20849	44573	25625	0.552368	0.37896	15347	9751	11164	17224	0.177709	0.728555	10502	0	23660	0	19273	7038	-0.376726	0.782474
AS0023	S3:21(5,6,10)	Acylsugar		143610	111640	117152	185685	0.246631	0.59347	145585	421588	132311	85280	-1.38217	0.338153	46951	260225	158351	77168	-0.383222	0.783243	88682	51175	172570	52532	194223	90848	0.111809	0.887098
LV0126	Prostaglandin J2-1	Lipids		226861	176473	170460	213967	-0.0692654	0.803106	174749	205782	174984	178597	-0.105973	0.47927	212643	175282	167162	190591	-0.116814	0.564499	182159	193431	214613	194891	193665	193626	-0.019741	0.792802
qc0044	3.4-Dihydroxybenzaldehyde	Others		5781	0	3594	20240	2.04363	0.413334	8636	10445	0	9976	-0.935603	0.463936	0	0	0	17885	#DIV/0!	0.42265	8179	13856	27645	22794	0	3966	-0.892587	0.448474
qc0190	Feruloyl putrescine derivative	Phenolamine		8254	2384	8880	8716	0.726021	0.357778	9298	7628	2828	0	-2.58139	0.0502177	81484	19318	11446	15753	-1.8899	0.358973	0	8740	7505	5508	13126	12347	0.931388	0.249472
LV0181	LysoPC 18:2	Lipids	PC	38207254	34141551	39213181	36242341	0.0606573	0.600134	31098371	29519156	35932984	31330309	0.150084	0.305329	28115163	29124820	28214636	33621836	0.111435	0.491291	25702384	24095924	32929505	26410063	38618112	34285957	0.263627	0.285521
AS0011	S1:23	Acylsugar		12724	8581	11742	9921	0.024041	0.94415	15365	10081	12414	7619	-0.34506	0.527291	7489	24486	10402	9711	-0.668816	0.557763	15495	13197	17136	5634	7109	5425	-1.33483	0.00185166
qc0453	N'.N''-DiFeruloylspermidine	Phenolamine		376469	1365555	1111812	120530	-0.499362	0.750755	599942	1054037	2173966	848043	0.869567	0.431959	10824631	29323219	4433050	4443005	-2.17733	0.233	2431340	452847	653642	755477	859614	475038	-0.759272	0.492235
qc0280	Gibberellin A53	Phytohormone		11896	5328	4166	9165	-0.369635	0.683624	43807	11761	6416	9963	-1.76241	0.348191	7121	12955	14887	10120	0.31686	0.579993	4430	5216	9184	5154	4772	6150	-0.228125	0.580254
LV0165	LysoPE 18:1	Lipids	PE	229441	234350	220591	312306	0.200382	0.530305	171506	75048	222849	148710	0.591688	0.412206	180068	258574	208469	258206	0.0893742	0.7914	275668	193943	226969	191346	446697	322001	0.462811	0.320166
qc0346	O-methylnaringenin C-pentoside	Flavonoid		38071	24981	11118	31615	-0.561192	0.491359	10949	27628	7256	16372	-0.707243	0.51398	17159	23132	15221	26569	0.0527001	0.917627	13766	24129	28485	28521	6435	24224	-0.165639	0.780378
qc0259	Pyridoxine O-glucoside	Vitamin		14688123	15337515	18246185	16752353	0.2211	0.0926245	20068081	17579663	19129882	13507532	-0.206037	0.500735	16996455	4104614	17144984	19330225	0.7896	0.360694	19116240	25781446	20385524	21473120	17877613	20160365	-0.133553	0.449462
AS0010	S1:15	Acylsugar		2102	204690	1446	217797	0.0843504	0.970309	178693	149396	1386	163717	-0.990721	0.427268	217125	140980	178248	2564	-0.985892	0.452232	199654	251866	266499	988	319881	307720	-0.191905	0.793022
qc0298	Feruloyl quinate	Organic acid		8146330	6642104	7996460	6646004	-0.0143109	0.949007	7237430	7834004	6667903	6607234	-0.18309	0.0957092	15764118	19332972	11055741	11284149	-0.651729	0.0703861	6012034	6339217	6508930	5101240	5045752	5149809	-0.302114	0.00133802
qc0093	Caffeic acid	Organic acid		382823	461465	322995	269381	-0.511222	0.118011	378483	427382	516408	535852	0.384881	0.0427118	362814	431656	581641	574961	0.541828	0.034597	374229	449482	316681	485125	318699	454862	0.142389	0.571244
LV0069	cis-9,10-Epoxystearic acid	Lipids	FFA	563447	459998	511367	507132	-0.00698901	0.96624	478934	520154	515340	630348	0.197531	0.353019	476949	448748	526262	444331	0.0683264	0.655983	415796	417063	374252	434801	421047	415983	0.0753486	0.227455
LV0154	LysoPE 16:1	Lipids	PE	24711	8567	27670	37870	0.977807	0.233198	7864	13131	14754	8227	0.130396	0.834861	16060	6211	2975	21566	0.140028	0.923927	8929	6573	7678	10146	18528	7167	0.62873	0.29057
LV0077	MG 14:0	Lipids	Glycerolipids	88688	97495	86162	97188	-0.0221211	0.859452	85276	90775	164104	104081	0.607235	0.265968	103993	136936	90277	163072	0.0725181	0.890745	103798	116988	57205	124642	57178	107208	0.0561711	0.898791
qc0222	4-Oxoretinol	Others		29044	44887	31208	13967	-0.710655	0.34432	28418	39765	22101	34029	-0.28064	0.540262	26757	55696	51016	30257	-0.0207958	0.976578	24062	24713	10545	49698	29506	36788	0.967435	0.0653375
qc0485	Tricin O-glucoside derivative	Flavonoid		61074	12492	39499	7405	-0.649328	0.691956	15312	12191	4760	2557	-1.91026	0.0339993	8768	14992	6929	3365	-1.20673	0.20124	15845	16955	17504	9954	12705	19193	-0.265377	0.368476
qc0157	p-Coumaroyl-2-hydroxyputrescine	Phenolamine		66114	59952	32650	43282	-0.731399	0.0551575	4499	49643	55440	44569	0.88531	0.427382	44701	52397	85945	99797	0.935787	0.0305019	41562	49731	34386	52127	33595	46237	0.0703461	0.780948
qc0575	NAD	Vitamin		3266917	9516620	8270653	9132160	0.445033	0.540228	12307010	15776673	11045863	8837861	-0.498144	0.184344	15484570	14612541	11601816	9919151	-0.483882	0.0455256	8801327	10136925	12765858	12363554	11331069	10124221	0.0931575	0.624737
qc0507	Di-Catechin	Flavonoid		397209	424258	470298	500999	0.24171	0.0671527	372128	339822	424646	329297	0.0826795	0.717099	409131	359454	416515	343004	-0.0171188	0.927933	477124	592336	529111	518970	567313	511383	-0.000816985	0.993989
qc0024	N-Acetylputrescine	Polyamine		50168	98595	81032	77921	0.0955845	0.853127	89167	88883	100486	114663	0.273054	0.120292	2050320	98206	78175	78617	-3.77642	0.414917	128412	78908	84835	134867	100402	99324	0.195673	0.508134
AS0061	Smiglaside D	Acylsugar		52426	103664	21556	21906	-1.84455	0.159024	34033	6146	78089	176606	2.66426	0.171151	91788	29807	80509	106739	0.622866	0.432201	51764	39165	36312	206995	42423	196433	1.809	0.117588
LV0099	trihydroxy-stearic acid	Lipids	HFA	678759	764372	476526	835956	-0.136905	0.757436	933704	521260	704904	266586	-0.582712	0.506096	507391	1388884	865475	683613	-0.291749	0.736855	1117084	448275	1390674	548472	1034145	682514	-0.384068	0.505425
qc0230	Nicotianamine	Vitamin		1231107	1026228	639056	817902	-0.631661	0.0986642	835221	571103	527859	1078951	0.19227	0.774023	729548	559197	1425396	1752550	1.30213	0.0360691	757296	264561	414154	348232	375225	553087	-0.169824	0.755497
qc0159	Deoxyadenosine	Nucleotide derivatives		1239352	1361277	1289354	1361176	0.0274203	0.758054	1517473	1725480	1506234	2140897	0.169454	0.606589	18368401	1660118	1553067	1704915	-2.62001	0.421234	1235362	1096436	1180015	1006892	1014801	1093524	-0.172883	0.0540283
LV0169	LPG 16：0	Lipids	PG	2824	31367	40543	27224	0.986966	0.398077	4955	5620	45345	9731	2.38077	0.337936	38906	56758	43866	34839	-0.281521	0.485847	85614	8464	3527	27534	2034	17601	-1.04912	0.575262
qc0123	Phosphocreatine	Polyamine		42867	8464	18656	11531	-0.765903	0.608427	11173	0	8106	13121	0.925884	0.497962	3889	0	31620	27130	3.91712	0.0115212	7007	5966	20118	22016	11046	2840	0.117625	0.902507
qc0185	14.15-Dehydrocrepenynic acid	Organic acid		52246	53452	59156	42807	-0.0519024	0.840947	102756	298152	131806	73950	-0.962337	0.439297	38454	146636	93221	47673	-0.393617	0.742721	80751	98762	82725	102140	69833	104513	0.0763297	0.724452
LV0175	LysoPC 16:0	Lipids	PC	2678306	2614553	2793498	2541131	0.0113407	0.887253	2225962	2514373	2716585	3893853	0.479757	0.262822	2951840	2782945	2307134	2914453	-0.135251	0.50109	1640589	1789181	2051484	1973293	2464101	2354389	0.309284	0.0843194
qc0514	Apigenin 7-O-rutinoside	Flavonoid		643703	533646	637583	530653	-0.0112103	0.958043	583167	472126	547253	390090	-0.170995	0.602329	571894	394920	384244	386905	-0.326229	0.384136	445616	511746	423454	466729	511407	454138	0.0527864	0.617227
qc0102	N-Acetyl-DL-glutamic acid	Amino acid derivative		842249	656044	609517	543808	-0.377521	0.222743	500375	354919	486840	401337	0.0544268	0.863482	719767	192641	310855	282127	-0.621691	0.606637	363082	452723	394408	629220	525190	695319	0.612053	0.0190525
LV0182	LPS 18:2	Lipids	PS	2066510	1815827	2421160	3284302	0.555418	0.179696	1812993	1355380	2042331	902885	-0.105369	0.87254	1117700	3034156	2828207	2132335	0.256741	0.729958	1236304	1099628	1630159	1408979	3154427	2197578	0.769515	0.153085
qc0166	N-Feruloyl putrescine	Phenolamine		679582	608575	718988	913716	0.341955	0.238344	1885448	631929	11885223	2337365	2.49819	0.348177	17365902	47618111	5893176	3098242	-2.85346	0.206651	1422215	1039752	1336831	1854021	2513401	1868833	0.715137	0.0299828
AS0025	S3:24(6,6,12)	Acylsugar		9631	4293	11653	5910	0.334966	0.688182	12165	4038	7648	45037	1.70113	0.440977	35263	10072	9941	45510	0.290588	0.838052	10930	17150	1877	3776	6158	7936	-0.745354	0.430086
LV0007	PL	Vitamin		604606	458778	673528	532407	0.181489	0.555142	761632	762444	806077	917125	0.177157	0.21482	696140	816159	784506	809265	0.0757009	0.574562	896320	777333	738684	786251	574758	705570	-0.223187	0.212453
LV0091	linoleoyl ethanolamide	Lipids	PE	1068807	889112	1129801	1362967	0.348428	0.210873	1307689	2033302	1006201	821258	-0.870437	0.180643	690936	1296326	911145	928498	-0.111356	0.830153	1444913	893784	1410589	752772	1448952	890500	-0.277971	0.474317
AS0051	S4:17(2,5,5,5)-F	Acylsugar		1108786	1182435	269272	814772	-1.07969	0.159586	754557	689361	904955	788325	0.229832	0.202985	702621	1057245	782441	1133341	0.122468	0.784216	556996	549564	416925	428180	316941	262213	-0.596833	0.061469
qc0368	Prunin	Flavonoid		29514	30953	22973	28721	-0.226151	0.276872	7039	11406	11704	6637	-0.00815749	0.989007	61979	13633	15019	21136	-1.06442	0.503139	11912	23129	11303	6622	10867	25919	-0.0944216	0.895627
qc0819	Shikimic Acid	Phytohormone		1983552	1378265	1824135	1581405	0.0186424	0.952645	1452905	1262597	1544071	1086418	-0.0458879	0.879599	1915315	1595059	1165586	1494919	-0.399925	0.205531	686720	1123634	1011423	1263052	1130170	1103773	0.309512	0.183111
qc0049	4-Guanidinobutanoate	Organic acid		99990	106021	78062	73987	-0.438185	0.0177119	61772	120796	126658	133777	0.512489	0.32051	70662	120881	154120	103389	0.426955	0.452987	107680	92306	100353	86315	59141	89119	-0.356543	0.106052
LV0267	stearate (18:0)	Lipids	FFA	569051	454493	571730	577082	0.16657	0.388729	337214	645519	633240	778408	0.522509	0.335171	573519	359482	381420	416632	-0.225396	0.597328	369503	368847	268889	650207	517469	576440	0.79209	0.00849418
LV0062	Octadecatrienoic Acid methyl ester	Lipids	FFA	81481	79295	90372	101068	0.25184	0.106824	92705	119692	87127	39283	-0.748653	0.257973	151845	231073	153914	130875	-0.427142	0.356376	137073	129468	192884	104423	165566	115802	-0.25201	0.421394
LV0036	Heptadecatrienoic acid	Lipids	FFA	739664	511091	563444	710196	0.0261583	0.940531	534797	580814	617844	410793	-0.1171	0.721517	668918	524180	531739	395945	-0.363007	0.312922	565083	382938	454000	476117	432360	422597	-0.0749172	0.691948
Ter14	Ter14	Terpene		6096	14019	5808	11501	-0.216749	0.800708	7387	29139	85536	29559	1.65583	0.320918	13486	8243	10213	5250	-0.490802	0.476931	40365	12716	25394	17245	18993	9449	-0.780449	0.268484
qc0156	N-Caffeoylputrescine	Polyamine		3734	2835	9164	0	0.480304	0.804566	19703	0	25426	13644	0.987646	0.487697	26512	66230	13054	0	-2.82873	0.196913	5392	0	3762	0	7502	25986	1.87117	0.361749
LV0130	MG 18:0	Lipids	Glycerolipids	549455	561806	589967	584498	0.079806	0.0427657	505696	645184	634677	836752	0.354481	0.321708	605926	590826	513807	561804	-0.153968	0.13775	581893	603421	571690	657778	555374	565894	0.0179863	0.838746
LV0238	PC 18:1/16:0	Lipids	PC	73987	209535	250488	368688	1.12689	0.202973	221482	295869	235124	149256	-0.42861	0.362414	586793	343758	201137	116199	-1.55207	0.140141	107907	519002	224126	240386	302541	179410	-0.236546	0.753265
qc0371	N'.N''-Di-p-Coumaroylspermidine	Phenolamine		14908	13816	18148	6665	-0.21116	0.766855	24361	9167	31678	12824	0.408504	0.694824	33477	189665	54842	8613	-1.81416	0.430283	39893	10776	7642	25681	9507	4106	-0.569459	0.629215
qc0272	6-Prenylnaringenin	Flavonoid		346518	277809	425393	379330	0.36619	0.160978	89065	78634	145667	111117	0.614681	0.132318	330444	378145	477767	388161	0.289298	0.261285	94942	92485	59830	109064	135757	122249	0.570044	0.0433717
LV0095	9,12,13-TriHOME-ISO	Lipids	HFA	464647	472742	563419	550695	0.249177	0.0072034	78424	146518	150423	178304	0.547337	0.293826	316877	382409	490241	447266	0.422947	0.0933173	87704	81805	80814	101018	119007	102990	0.36781	0.016406
qc0445	N'.N''-Di-p-Coumaroylspermine	Phenolamine		261095	606085	2425	2116	-7.57718	0.129572	581340	547110	1413419	1154495	1.18625	0.0313793	4309639	13641583	3570492	2438508	-1.57889	0.33173	1257139	715887	480444	947169	797998	1640	-0.490103	0.56183
LV0160	LysoPE 18:3	Lipids	PE	11082859	12161780	9290421	9912935	-0.27554	0.0833042	11456589	7040393	9911852	6153292	-0.203356	0.715711	9652818	13742162	12813575	10546702	-0.00214161	0.994752	9508771	8235089	11156841	8135303	11898010	9457386	0.0291555	0.894265
AS0024	S3:23(5,6,12)	Acylsugar		102052	127956	19074	91495	-1.05674	0.260653	102730	84428	79793	86670	-0.169055	0.400785	23899	53167	53270	68204	0.656481	0.3091	35039	18759	43672	10495	14381	17644	-1.19682	0.0733079
qc0053	p-Coumaraldehyde	Others		18408	46892	21222	46344	0.0492145	0.957849	64233	74306	46691	59187	-0.387889	0.178836	38700	11981	73400	72566	1.52612	0.0704868	33921	38170	40561	40340	46836	41633	0.19336	0.124456
LV0039	FA 17:1	Lipids	FFA	7502	14585	8865	8899	-0.314241	0.603759	13678	7529	9992	9876	-0.0940939	0.847841	10824	13506	91873	7958	2.03675	0.463414	13262	18858	14296	7985	14860	41650	0.474565	0.593771
qc0090	Esculetin	Ployphenol		5600	22363	8425	12506	-0.417878	0.723063	15052	12851	9491	22506	0.197516	0.785778	7218	4964	9770	26147	1.55992	0.287569	4268	9949	2913	13613	3999	6482	0.492149	0.553989
qc0327	Hedyotoside	Others		337043	357171	306264	308043	-0.176421	0.0584002	270083	272715	333628	319980	0.26801	0.0153721	308972	334089	357292	338159	0.112993	0.238931	343245	374227	316980	298447	322098	313650	-0.147071	0.135845
qc0229	18-Nor-4.15-dihydroxyabieta-8.11.13-trien-7-one	Others		9773	19080	30689	6419	0.363009	0.780893	17838	7385	57191	8543	1.3819	0.501077	11438	5570	7214	5093	-0.466734	0.529814	21541	8577	15992	45072	50586	20099	1.32795	0.0831356
LV0019	FA 12:3-UN	Lipids	FFA	46623	60954	27801	16972	-1.26467	0.0729602	34174	57864	24503	33456	-0.667197	0.310673	22897	27782	30975	68671	0.975424	0.32659	39373	54437	30485	10371	18603	15101	-1.49574	0.0223525
qc0703	ACC	Phytohormone		931337	972029	1065327	875314	0.0279803	0.865593	1233333	1088591	1014542	1004771	-0.201456	0.172294	1094598	1034245	999713	1125174	-0.00268343	0.979912	1308676	1346934	1288617	1086718	992734	1067271	-0.325892	0.00134404
qc0406	Hyperin	Flavonoid		170323	136181	86416	127721	-0.517372	0.226918	95607	88003	126147	113642	0.385121	0.0616574	93876	72066	107507	200678	0.893118	0.275496	55464	74920	42619	61825	77364	66079	0.246712	0.36244
LV0228	PE 20:5/16:0	Lipids	PE	144097	205975	183112	190852	0.0952477	0.738513	76540	81794	201185	328342	1.74173	0.100194	343789	117883	161949	142915	-0.598702	0.560644	88368	126763	61395	237286	136133	201973	1.05713	0.0472937
qc0241	N-acetylneuraminic acid	Organic acid		0	34002	47848	147246	2.52048	0.264894	48441	78289	34754	37924	-0.802167	0.213536	0	126303	51265	97837	0.239411	0.881092	36959	36469	56634	46558	63570	56444	0.356946	0.215229
qc0214	N-p-Coumaroylspermidine	Phenolamine		697768	952682	913489	895032	0.131951	0.599313	1213126	957877	1141556	1098501	0.0451737	0.814636	1911257	5303701	1817540	1674888	-1.04676	0.387318	1013573	971970	867574	911835	932103	712013	-0.158679	0.296479
LV0232	PC 18:3/15:0	Lipids	PC	1138874	1809995	2018943	1675952	0.325372	0.426583	944049	761562	2375579	3853457	1.86872	0.0934314	2967108	1879798	1273611	847112	-1.19251	0.144736	915015	1486698	607449	2359087	1296480	2141244	0.945898	0.0881677
qc0323	Adenosine O-ribose	Nucleotide derivatives		293336	250044	295140	337860	0.220244	0.278527	251785	267325	274823	219005	-0.0720316	0.705174	245421	191422	240253	237730	0.129844	0.526124	203380	226049	210044	309912	281614	282907	0.451464	0.00236421
AS0029	S4:20(2,4,4,10)	Acylsugar		116086	121979	120870	195609	0.410754	0.405375	87436	331115	146945	91994	-0.808761	0.546785	44638	263820	106942	76233	-0.751851	0.628395	134376	43611	180659	73020	194760	73389	-0.072074	0.923664
qc0234	N-Feruloylagmatine	Phenolamine		200935	89204	137435	99705	-0.291005	0.697142	89374	85407	1583481	88631	3.25805	0.422013	993412	5858741	466337	456520	-2.89238	0.347204	1722399	959905	1773211	1375708	1381561	1947967	0.0786749	0.810124
LV0172	LysoPC 16:2	Lipids	PC	23971	12729	15247	12933	-0.381108	0.535241	13795	12310	9583	12768	-0.223987	0.397265	22213	16425	13760	23908	-0.036681	0.94139	15469	15539	3606	7907	39548	21166	0.987294	0.320073
qc0312	2-Propenyl (sinigrin)	Others		1129823	1200671	1975740	1535402	0.591305	0.117977	1344844	1986612	1466949	1319412	-0.257771	0.494848	2562541	1941671	1405077	1309254	-0.730678	0.104275	1177243	2146138	2743638	1773319	1061522	1681708	-0.425767	0.366688
qc0213	9.17-Octadecadiene-12.14-diyne-1.11.16-triol	Others		449759	423538	359687	348628	-0.302081	0.0284875	382058	497763	478126	473408	0.113045	0.598877	361211	533859	625260	618008	0.474065	0.181473	411606	404263	311294	441949	452397	495908	0.302652	0.0729063
qc0180	Apo-13-zeaxanthinone	Others		871424	1047899	772844	809863	-0.278203	0.2029	796563	1531427	1165920	1280967	0.0718626	0.887686	797202	1074416	1346609	1495424	0.602637	0.0910004	803002	865686	702867	1034588	956531	935467	0.303385	0.0301392
qc0182	Saccharopine	Amino acid		1019563	1165282	1209751	1474042	0.296742	0.240097	1855867	4251326	1767730	1582907	-0.866074	0.369975	1118710	2782471	2018137	1719326	-0.0618516	0.931675	1605989	1132806	1461385	855391	1334213	791663	-0.494526	0.14007
LV0064	13(S)-HOT	Lipids	HFA	356841	356884	389087	401537	0.147623	0.0252246	329344	530785	406255	445984	-0.013295	0.972838	313605	412023	400868	407454	0.1557	0.49006	296031	310970	354295	351007	388559	392522	0.235933	0.0601826
qc0088	(S)-(+)-2-(anilinomethyl)pyrrolidine	Vitamin		55391	63103	68338	64113	0.160645	0.253379	116518	70542	90676	89751	-0.0520858	0.898532	139629	151137	114634	84906	-0.543181	0.103495	59895	48674	40456	55771	61022	66133	0.295706	0.151163
qc0027	L-Leucine	Amino acid		12715764	16188934	29990962	20196297	0.796017	0.177134	55019529	61397912	58244604	62292026	0.0501644	0.64024	44263792	56799876	63958622	65219637	0.354099	0.155347	65705287	64176163	59947327	48553199	46572508	38789793	-0.503376	0.00563361
AS0097	p-Coumaroyl-D-glucose	Acylsugar		42557	89892	53217	68533	-0.121515	0.849665	75618	47398	59836	70473	0.0830908	0.83145	86197	75006	62049	64657	-0.347394	0.0953497	135454	104670	120279	79012	59534	85222	-0.687607	0.0180689
LV0086	15-deoxy-δ-12,14-PGJ2 or all-trans-4-hydroxyretinoic acid	Lipids	HFA	3322	27737	26340	10093	0.230234	0.8715	8818	24590	8392	22376	-0.118763	0.911783	13660	24348	17335	51897	0.865136	0.479055	4939	11680	9710	30357	21691	10939	1.2584	0.109754
qc0395	Val+2hexoside	Amino acid derivative		3158964	3158092	4052125	3415554	0.241408	0.212415	5856473	5606434	6751500	5984800	0.151973	0.255087	6136030	6738310	8105628	6595151	0.191394	0.378073	10739006	9171926	9178715	8783186	6706902	6461866	-0.406156	0.0577443
qc0083	N-Acetyl-L-leucine	Amino acid		210266	158793	149715	150952	-0.295685	0.315377	288931	221980	213671	277056	-0.0581513	0.847019	394143	290099	335173	241346	-0.247139	0.522346	235230	195237	181971	153125	247806	99357	-0.291805	0.464261
qc0583	Tricin O-caffeoyl-4'-O-(syringyl alcohol)ether	Flavonoid		25871	2612	32023	11219	0.602332	0.682833	15403	7438	30851	14193	0.979709	0.352226	17102	15612	18154	2668	-0.6518	0.524507	6471	2192	6140	16795	19522	28212	2.12406	0.0110595
LV0221	PS 18:3/14:1	Lipids	PS	1207838	2023730	2131309	1941575	0.333816	0.420975	866387	720375	2169056	4015865	1.96267	0.13114	3008045	1743352	981705	831216	-1.39004	0.14742	1253600	2002828	803327	3276267	1531638	2905863	0.926043	0.127824
qc0286	MG(18:3)	Lipids		2954240	2661986	4207670	5918010	0.850346	0.121625	6682418	8361391	5547740	3309627	-0.76422	0.157572	2688543	11056235	5104021	3874746	-0.614294	0.629833	6070392	4629547	6480169	4224986	6363592	4410714	-0.195845	0.457445
AS0053	S3:22(5,5,5,)-P	Acylsugar		20597	18280	6134	16532	-0.778387	0.26749	3564	11984	2932	17763	0.412553	0.791296	13795	10654	22499	36650	1.27458	0.13902	10393	13050	6499	7288	1564	5449	-1.06605	0.109637
qc0700	Smiglaside C	Acylsugar		97223	75888	79455	70765	-0.20462	0.425095	41168	24237	34275	26311	-0.110416	0.820828	87729	89654	70970	69294	-0.338723	0.00469492	111686	108654	132957	98883	120165	132000	-0.00921319	0.95448
qc0067	Adonitol	Others		0	1222	14511	10628	4.36261	0.0277681	16419	4927	5959	3449	-1.18201	0.416963	24192	0	14359	18029	0.420929	0.769526	4718	2232	0	4747	10158	0	1.10071	0.458479
qc0344	Gly+2hexoside	Amino acid derivative		23561	11283	18834	28227	0.433622	0.512182	29149	29665	45304	54805	0.76734	0.0492056	50625	52879	73052	22912	-0.109121	0.894368	38138	0	28052	21428	0	56012	0.226466	0.859777
qc0290	Biflorin	Flavonoid		4677	16237	7750	2883	-0.97592	0.498542	12067	24124	14425	10501	-0.53798	0.468039	5365	11360	8792	14790	0.49568	0.503651	25343	13683	20174	7095	17469	6608	-0.925346	0.12873
LV0247	GPCho 36:5	Lipids	PC	479378	274889	722894	474821	0.667137	0.301772	571008	44761	1347501	2182052	2.51902	0.0980752	1424668	1237230	726777	145611	-1.60941	0.0993854	888202	996113	417087	1805279	686090	1123054	0.651252	0.303508
LV0148	LysoPE 15:0	Lipids	PE	82533	33133	83855	84965	0.545521	0.394589	55274	76879	69685	134046	0.624456	0.402304	64465	77064	52453	32138	-0.742522	0.140141	32320	23786	36811	30400	53787	47394	0.501937	0.180552
qc0428	LPC(15:1)	Lipids		686162	686972	757180	733498	0.118496	0.0383184	603471	400294	609204	395612	0.00150979	0.997479	523671	601560	657404	639428	0.20477	0.164922	552334	508246	682414	562008	846829	729359	0.294827	0.249195
qc0019	Pyrogallol	Others		0	91573	55393	0	-0.725219	0.767508	0	82493	42636	87043	0.652601	0.6645	0	43153	0	159036	1.88182	0.554751	92626	85688	185928	73375	0	107954	-1.00629	0.250069
qc0217	N-[Methyl(7H-purin-6-yl)carbamoyl]-L-threonine	Amino acid derivative		9811	11044	16443	44213	1.54026	0.288531	25372	132328	37229	18833	-1.49209	0.447866	12304	41726	20138	12415	-0.73097	0.553324	14165	16751	21904	18634	22528	25502	0.335824	0.201383
qc0052	Carbachol	Others		197127	83735	152697	155359	0.133331	0.832851	152481	104063	149388	127657	0.110914	0.736503	93128	92874	98706	123823	0.258675	0.283106	332052	101009	161544	119516	204275	176396	-0.249464	0.690665
LV0018	AL 13:4	Lipids		876793	947200	626031	554612	-0.627527	0.0234488	692070	578233	841095	806062	0.374805	0.0870449	875686	720273	792757	770411	-0.0299508	0.853909	758759	963447	713555	1208190	853733	1034615	0.346284	0.160383
qc0543	Delphinidin O-rutinoside	Flavonoid		813588	568527	402313	568337	-0.509855	0.299009	402986	386301	493346	478190	0.299717	0.014955	374964	413078	441107	1078281	0.947146	0.3705	349231	374958	306726	338063	379779	296093	-0.0239602	0.865273
qc0508	Rhoifolin	Flavonoid		1022945	1001411	1085467	942789	0.00277673	0.980892	935474	750338	919981	680063	-0.0753321	0.803765	868541	658603	642341	562881	-0.341537	0.287967	618865	915686	820870	829585	924338	761946	0.0950719	0.619059
qc0671	Ala+4hexoside	Amino acid derivative		12086	7567	16364	27723	1.1656	0.183679	19945	4668	35126	0	0.513119	0.809482	16363	15141	21512	0	-0.550393	0.688412	38924	48352	48786	53287	13256	31215	-0.476978	0.347833
LV0045	FA 18:4	Lipids	FFA	2962696	3028871	1997676	3110850	-0.230026	0.511441	2869613	9880068	3996442	2569467	-0.957394	0.478501	1175935	6550585	4707104	4670692	0.27943	0.787709	2865981	1876905	2316524	2091232	3424560	2652726	0.210527	0.484877
qc0220	5'-Deoxy-5'-(methylthio)adenosine	Nucleotide derivatives		38320815	34050471	40902568	35315199	0.0747099	0.639276	45888104	40169723	44535590	38117033	-0.0582458	0.730281	39086527	40779276	36506827	34238327	-0.174947	0.0843074	43843614	45086427	42341344	43154566	42770766	42715774	-0.0292008	0.337593
LV0079	13(S)-HPOT	Lipids	HFA	30337	138630	12218	12007	-2.80217	0.313124	5522	125015	104663	129548	0.84335	0.485119	44621	77328	26603	17770	-1.45852	0.149188	22495	34924	115409	80216	89334	15572	0.0991394	0.917684
LV0082	9,10-12,13-Diepoxyoctadecanoate	Lipids	FFA	1880399	1566536	2099997	1268220	-0.033329	0.937512	1423561	2502623	1838417	3438777	0.426643	0.55642	2008013	1976378	1737282	2279907	0.0118271	0.957371	1948983	1859731	1718237	1941382	1794439	1802909	0.00307139	0.964258
qc0014	Benzamidine	Polyamine		4816568	4167768	5690854	4812885	0.225419	0.298564	7553450	6921021	7165211	7657988	0.0343462	0.706026	5998156	6932437	6798576	6938526	0.0872892	0.483197	7508832	7012269	6183012	6824622	6009513	5886078	-0.145321	0.245278
Ter07	Ter07	Terpene		613495	526096	608666	641435	0.133529	0.358077	305009	840266	570928	1025725	0.479357	0.586296	726288	607673	529748	644365	-0.184145	0.434727	494848	631084	201816	646834	567977	624361	0.470075	0.256222
AS0090	Ferulic acid O-hexoside-3	Acylsugar		23853	11540	11491	6836	-0.949493	0.324248	6425	2373	9998	6895	0.941178	0.253604	13538	8118	14180	3339	-0.305846	0.765383	26383	11965	4838	3843	18368	3514	-0.747393	0.507641
LV0162	LPE 18：2	Lipids	PE	22351535	20884480	24117337	22186503	0.0988983	0.333275	18240066	12483090	19387562	11710122	0.0174807	0.972413	15338736	19954547	20925658	19660079	0.201579	0.384035	17357074	15111977	21559350	17169397	26479318	21304433	0.265681	0.33042
qc0063	Xanthine	Nucleotide derivatives		273214	196996	153399	206591	-0.385348	0.357464	265925	209751	251937	430332	0.520361	0.384445	136629	226342	206748	224902	0.250008	0.531316	151971	89860	89688	121209	102195	110831	0.0117713	0.968355
qc0037	1-Methylnicotinamide	Vitamin		287425	0	116322	149698	-0.111651	0.947764	151865	135735	64789	215600	-0.0366339	0.966401	266166	150797	121893	149942	-0.617188	0.346082	198892	205573	172873	143498	160387	192218	-0.218777	0.195076
qc0012	Threonine	Amino acid		5778403	7557398	9181128	8057413	0.370333	0.204788	11445342	9957241	10698731	8699242	-0.141879	0.505648	9902295	8816281	10563272	9675792	0.112672	0.391609	14187344	15580508	13429363	10907778	10364901	11448764	-0.400702	0.00768095
LV0235	PC 18:4/16:0	Lipids	PC	327833	578039	703507	568096	0.489269	0.327361	311901	135508	764555	977363	1.96101	0.0426939	905390	550448	226264	190320	-1.80517	0.100407	284698	587524	204786	1003715	441832	704746	0.997504	0.147898
AS0031	S4:22(2,5,5,10)	Acylsugar		83662	175492	21350	126579	-0.808905	0.509325	98960	43145	157922	70857	0.686997	0.490185	93144	140777	82318	76369	-0.559837	0.25757	84502	41876	27878	41540	25647	17971	-0.857113	0.278591
qc0113	Spermine	Polyamine		2641140	22685737	19407631	19847273	0.632204	0.559105	20692784	19450775	20600810	21577476	0.0713319	0.326716	23321127	22911009	21344877	20972507	-0.127646	0.0194409	27320181	27090937	25625880	23292537	21246900	23348861	-0.237504	0.00969104
qc0094	Guanine derivative	Nucleotide derivatives		0	10205	8234	7256	0.602061	0.657517	0	0	0	0	#DIV/0!	#DIV/0!	16324	0	0	33045	1.01744	0.694539	13707	0	13219	10020	0	0	-1.42612	0.37089
qc0394	Pro+2hexoside	Amino acid derivative		201890	171361	289316	152972	0.24484	0.670164	268322	180874	269254	210450	0.0947994	0.799449	396082	232509	310388	396327	0.169007	0.713558	567420	453487	418198	514180	285550	263009	-0.437385	0.24439
qc0142	Cinnamoyl choline	Alkaloid		8601	22495	19136	8009	-0.196043	0.844948	14837	10818	7346	9331	-0.62138	0.183108	10525	9530	12011	10856	0.189305	0.206404	18086	0	18184	0	22287	7821	-0.26863	0.828753
LV0262	(23E)-23-(2-Diazonio-2,4-cyclopentadien-1-ylidene)-6,23-dihydroxy-2,2-dimethyl-11-oxo-9-[(stearoyloxy)methyl]-5,7,10,22-tetraoxa-2-azonia-6-phosphatricosane 6-oxide	Lipids	PC	42570	15102	76611	41559	1.03492	0.307237	4643	7474	21701	14902	1.59493	0.0797897	37619	13332	4564	8238	-1.99274	0.260609	18902	23544	6189	44104	25607	48860	1.28568	0.0568042
qc0120	Kynurenine	Amino acid derivative		269623	30737	70160	46775	-1.36099	0.524607	166146	210340	157149	195374	-0.0948788	0.721487	198057	270409	254688	238857	0.0752373	0.767146	123303	77315	81865	77433	73032	51761	-0.482196	0.183163
qc0101	C13H16O	Others		1136675	720161	1795159	1104737	0.643155	0.325061	3025754	3449118	3400830	3327192	0.0553308	0.615469	2809726	3630159	4249530	3402303	0.24877	0.412162	2114468	2145030	1952308	2060179	2389214	1936040	0.0397717	0.715403
qc0365	Naringenin 7-O-glucoside	Flavonoid		42600	164872	77309	27070	-0.991085	0.517101	14792	12533	18385	10827	0.0963396	0.83322	13371	38860	18666	41257	0.198204	0.842305	12342	62115	17136	29431	15787	14757	-0.610876	0.558702
LV0155	LysoPE 16:0	Lipids	PE	256134	206872	137787	322674	-0.00795192	0.990595	100583	254830	157475	461757	0.800984	0.520218	150471	273940	180032	193284	-0.185065	0.720634	137888	87486	189587	143849	162535	140291	0.10625	0.744534
qc0261	Tricalysiamide B	Terpene		143041	139257	92752	68714	-0.805989	0.0382452	374463	337325	1177811	429161	1.17483	0.354807	219025	373960	224314	224076	-0.403242	0.449207	615912	402100	288298	181625	164736	224517	-1.19424	0.0660559
LV0246	PC 20:5/16:1	Lipids	PC	18443778	30730869	30498769	23626466	0.138387	0.758697	14983126	15170887	30647013	55605567	1.51622	0.153607	40956221	31340422	21580417	15247393	-0.973133	0.0911937	20124656	29736931	13318920	48230742	22771413	39786266	0.810256	0.148223
qc0459	Phe+2hexoside	Amino acid derivative		1317023	688003	1030165	1033927	0.0418863	0.933749	1009519	878227	1005701	1031913	0.110216	0.379362	1085930	899891	1179050	929145	0.0862727	0.732385	1451016	1545057	1220704	1728752	1270915	1369395	0.0511829	0.779161
qc0095	Dihydroactinidiolide	Others		426528	434614	386692	255704	-0.422788	0.237482	348164	449445	412821	482421	0.166596	0.510217	359708	404336	511190	534619	0.452892	0.0305421	371336	367341	245900	487146	270817	409496	0.245796	0.464602
qc0246	Momilactone A	Terpene		164984	125315	99828	68142	-0.789336	0.137579	403123	360840	1335895	457406	1.23104	0.36244	254265	422110	233317	248682	-0.488793	0.368023	679576	460565	303912	191985	189102	254593	-1.18375	0.0722012
qc0078	L-Phenylalanine	Amino acid		63265951	53620108	76382464	63751076	0.261699	0.281071	99742759	96346116	94749854	100232837	-0.00816163	0.879609	81272524	93789183	91488943	95122210	0.0921717	0.469026	98983354	96531461	87533165	92710285	81607573	81569942	-0.145535	0.149625
qc0818	Galloyl acid	Organic acid		365583	218700	415434	332154	0.355576	0.435498	196681	376166	277991	250577	-0.116061	0.830065	180888	187452	189888	232273	0.196755	0.336294	168283	214851	206348	130157	178938	169708	-0.300016	0.149411
qc0077	2-Coumaric acid???	Organic acid		25151538	37336568	41712241	45393199	0.479181	0.192793	17973161	20319595	20641839	18134231	0.0180951	0.900975	46119402	46766553	50340557	44179156	0.0251548	0.816689	34924907	46553242	49244552	46455154	49687192	41519309	0.0746171	0.667372
qc0431	1-O-Palmitoylhexitol	Others		1168005	1086294	1164774	1189360	0.0625176	0.362559	924063	853728	1030306	1006496	0.19622	0.0732721	1450176	1190229	1517699	1160398	0.020449	0.93979	812320	1162045	872195	873334	1106759	1178014	0.149841	0.504753
qc0240	Sinapoylcholine	Lipids		7843	5385	44460	9635	2.0319	0.362368	4912	45497	35722	10777	-0.116482	0.94206	10528	3025	6836	2821	-0.488965	0.692003	9980	15513	2334	5248	14097	5377	-0.17069	0.840282
qc0642	NADP	Vitamin		23298	381995	447917	423969	1.10517	0.323837	412634	632885	464316	398956	-0.276332	0.510786	495984	532934	489323	558338	0.026044	0.833077	452808	388408	401044	642222	625754	688977	0.655642	0.000953467
M046	cadaverine	Polyamine		49924	475822	346963	338766	0.383273	0.74333	381855	321507	413225	408388	0.224192	0.190021	411831	442168	399541	394663	-0.104725	0.19105	582440	552960	515263	441662	376439	445659	-0.385323	0.0122129
qc0806	Salicylic acid	Organic acid		6896390	5566523	13121905	39006533	2.06443	0.265569	7631396	49281494	20005941	24694454	-0.348468	0.798205	6681003	52852758	37023743	29443594	0.158938	0.895788	10209148	7928675	12077711	8103961	18566116	10349683	0.293005	0.54108
qc0130	4.7.10-Trioxa-1.13-tridecanediamine	Others		102898	21915470	20994718	21830211	0.959743	0.441097	21458844	15176092	16186546	16697791	-0.15582	0.612196	22282686	16745348	17637172	16431501	-0.196065	0.473796	21618630	19819257	20195496	15439116	15536769	18733929	-0.310181	0.030611
LV0068	13(S)-HODE	Lipids	HFA	90694	69833	87607	92916	0.169367	0.450994	88252	87992	80307	90500	-0.045207	0.647194	78896	69089	66932	33713	-0.556175	0.305057	94895	57949	94580	68391	96236	66968	-0.0953813	0.751125
AS0074	3-feruloyl-4',6'-diacetyl sucrose	Acylsugar		154591	2438	2391	149435	-0.0486121	0.982615	128995	98515	116346	1670	-0.946947	0.453541	183868	131597	166023	135685	-0.064327	0.84109	131683	151431	1616	156511	138909	60139	0.320494	0.692716
qc0087	Serotonin	Amino acid derivative		5620386	5419545	6246143	6526624	0.21034	0.0374224	8602671	6972179	7946693	7092865	-0.0504561	0.798563	10738678	11171645	9853921	7153957	-0.365408	0.214865	4489880	4520111	3535836	4585050	5401949	5468993	0.300959	0.08723
LV0075	Retinoic acid	Vitamin		335541	300956	341930	383524	0.18873	0.241805	242094	192099	266040	209787	0.132101	0.635702	456875	282883	390723	370946	0.0421108	0.911867	287057	370693	353131	342615	400601	384979	0.158403	0.272992
Ter06	Ter06	Terpene		15089	6691	12296	14636	0.306317	0.614433	12743	13290	7276	16562	-0.127078	0.83542	13662	10653	7187	7545	-0.722893	0.0871196	17480	10563	13784	16516	8156	13861	-0.11834	0.746839
LV0065	9-Hydroxy-(10E.12Z.15Z)-octadecatrienoic acid	Lipids	HFA	53315	43901	44936	65715	0.186751	0.615559	50372	77901	52327	52843	-0.286494	0.489737	62672	73350	62810	62606	-0.117119	0.425324	51522	36100	50138	49824	32806	54368	-0.00800222	0.976789
LV0078	Arachidonate	Lipids	FFA	13330	4693	6156	12805	0.0731959	0.939261	15976	21057	13612	12599	-0.498639	0.171939	6116	13380	6183	13937	0.0454521	0.958508	13856	4086	5966	6102	6673	6196	-0.333698	0.61228
LV0226	N-Acetyl-O-{bis[(2-methyl-2-propanyl)oxy]phosphino}-L-tyrosyl-L-valyl-N,N-dihexyl-L-alaninamide	Others		127093	251504	158710	156388	-0.264862	0.660579	146970	149436	218753	344481	0.92616	0.167885	254043	360158	154748	96221	-1.2912	0.0956122	187305	198926	135389	271181	159394	230617	0.34207	0.288724
qc0685	Kaempferol derivative	Flavonoid		0	1407	206087	157672	8.01422	0.0174025	292649	388004	193064	152898	-0.976306	0.0837425	310448	281737	159546	187770	-0.769799	0.0259839	420389	363492	355329	279020	220851	253954	-0.595732	0.00835846
qc0025	Agmatine	Amino acid		268697	127301	92396	101494	-1.03025	0.28986	139398	140054	114044	125272	-0.223684	0.0703417	364006	163807	234766	356307	0.163309	0.812398	271470	393884	195255	307427	263095	193309	-0.172104	0.65397
qc0434	PG(16:1)	Lipids		596051	233140	177043	304265	-0.784744	0.46115	264703	200807	159058	33849	-1.27091	0.192025	45197	76092	292273	174422	1.94403	0.105154	63356	36344	198317	51001	26164	29363	-1.48416	0.276531
qc0420	C-hexosyl-methylchrysoeriol	Flavonoid		83737	60113	97676	94201	0.415617	0.18197	75498	83019	85553	69643	-0.0305462	0.867732	102564	75740	80381	75091	-0.197684	0.491532	70083	64400	57162	67982	71363	66104	0.100344	0.31864
LV0195	LysoPC 20:2	Lipids	PC	199948	178244	167040	166165	-0.182709	0.174166	144843	106337	146748	132297	0.151776	0.567948	152251	166401	159481	235556	0.310006	0.42763	114301	119663	182405	140021	203198	176199	0.319033	0.294703
qc0116	L-Tryptophan	Amino acid derivative		18998097	9859424	25829944	15376497	0.513922	0.467638	50925133	57892636	57933512	57099110	0.0801289	0.46924	43798773	66252059	74316909	56148588	0.245498	0.552941	31407350	34152139	28335079	31730017	34852891	28615567	0.0198968	0.868486
qc0331	Ixoside	Others		12559	12376	16562	20023	0.55308	0.0782562	13397	15632	8817	11063	-0.546177	0.101932	16601	9698	18516	11607	0.195858	0.733177	17451	17870	15856	11745	14238	14380	-0.342462	0.0266916
qc0324	Apigenin C-pentoside	Flavonoid		20659	9569	9653	14079	-0.349052	0.640964	7556	4704	13456	22193	1.5399	0.125902	30678	9078	21695	14595	-0.131601	0.89283	16634	7766	4210	10413	13308	9841	0.230309	0.689956
LV0191	LysoPC 19:0	Lipids	PC	28674	37885	27718	47899	0.184077	0.722606	9981	48104	31682	83633	0.989343	0.46817	52691	33462	24342	28365	-0.708906	0.230773	29924	10603	5777	22728	19779	34084	0.726038	0.304078
M038	Feruloylcadaverie	Phenolamine		102944	17306	81899	54866	0.185662	0.871048	22746	178303	71408	32068	-0.958251	0.604976	75292	88969	336662	60135	1.27241	0.489371	44335	18484	48262	95553	38056	308146	1.99163	0.2533
qc0069	L-Histidine	Amino acid		1257303	1093977	1855183	1240188	0.396666	0.362757	2935677	2117868	2247338	2811038	0.0013785	0.996561	2472845	3010749	3240176	2788075	0.136618	0.51936	3166177	2932338	2568140	2662030	2037329	2229201	-0.32292	0.084521
LV0260	2-[(11-{[(E)-(2-Diazonio-2,4-cyclopentadien-1-ylidene)(oxido)methyl]oxy}undecanoyl)oxy]-3-(stearoyloxy)propyl 2-(trimethylammonio)ethyl phosphate	Lipids	PC	529986	656467	1196465	1086070	0.943982	0.0226653	375676	186438	828074	807933	1.54124	0.0299982	1501479	454445	246274	245334	-1.99227	0.296845	592740	792736	449566	1367798	871467	1137223	0.87971	0.0422328
qc0258	1-Monopalmitin	Lipids		878439	668845	723176	973415	0.132901	0.692259	742442	1099493	815862	1480256	0.317975	0.608243	938199	873277	652682	931396	-0.193522	0.510153	884112	933906	661198	807596	871996	803456	0.00222818	0.988955
LV0240	PC 18:0/16:0	Lipids	PC	57284	58555	95664	69832	0.514675	0.194842	29569	43922	54405	68991	0.747656	0.134931	100019	56422	56336	35245	-0.772498	0.312403	41890	44353	30747	62060	56826	53245	0.557122	0.0200107
qc0519	4-Ketolutein	Others		10786	17777	18459	14861	0.222241	0.606669	8735	6667	6906	8444	-0.00487905	0.985734	5832	5649	6801	7486	0.315455	0.0583184	11329	3915	9557	12118	7042	8401	0.15223	0.750578
qc0009	L-Valine	Amino acid		26926953	33333376	50202951	33004827	0.46551	0.337625	81420408	88535572	86464698	86743225	0.0273438	0.692695	70300513	88618403	86201111	85467610	0.111336	0.558702	107570246	104602392	97798529	82839546	74801855	69352467	-0.449481	0.00474111
qc0500	canthaxanthin	Terpene		27226	14906	19953	21874	-0.0104819	0.982706	29490	20933	9338	28413	-0.417567	0.60606	9393	13467	15374	8790	0.0800339	0.881744	13397	27301	11334	24248	11819	23139	0.186344	0.72747
qc0036	(+/-)-limonene	Terpene		7512	12072	13757	16596	0.632164	0.182849	11460	22758	13980	10753	-0.468318	0.504267	9042	22732	4165	17602	-0.545704	0.653917	11966	7768	5553	9242	8633	30820	0.945378	0.358904
qc0098	D-Mannitol	Saccharides		44886	72547	26365	32414	-0.998465	0.174111	48124	0	30599	24719	0.200992	0.895649	0	0	35898	49515	#DIV/0!	0.0244868	24297	53683	54590	70822	45474	52448	0.348082	0.389221
LV0252	GPCho 36:2	Lipids	PC	131028	36801	110205	17044	-0.399338	0.788353	13804	49470	43219	50400	0.565189	0.491993	19550	58487	22788	8274	-1.32901	0.375614	29528	23288	13068	24088	14947	15154	-0.281928	0.529217
qc0521	3'.4'.5'-Tricetin O-malonylhexoside	Flavonoid		3635	1145	4414	10089	1.60127	0.257219	12447	19403	3688	12519	-0.974676	0.298632	14929	13502	21293	2970	-0.228707	0.84166	7752	15644	3467	1811	2223	15186	-0.483012	0.675783
LV0020	FA 12:2	Lipids	FFA	335115	510717	244561	143322	-1.12475	0.152365	221326	414636	225726	510701	0.211602	0.797957	192786	194960	309949	673034	1.34205	0.242813	508711	668807	445304	160597	223311	179147	-1.52716	0.00690703
LV0003	niacinamide	Vitamin	B3	23825838	28141748	22017633	24594503	-0.156906	0.398285	26402954	34827814	37177527	33852955	0.214181	0.39236	25437718	38098701	31501013	35920163	0.085618	0.799325	25796280	24611038	24368374	27060298	23744820	26078130	0.0400999	0.550028
qc0398	Thr+2hexoside	Amino acid derivative		1068846	1174744	1370878	1211262	0.202758	0.219191	1596811	1114487	1511764	1083513	-0.0630952	0.873825	1485570	1198899	1427829	1294440	0.0201729	0.915766	2525075	2332249	2245907	1852631	1589031	1529867	-0.514786	0.00530554
qc0107	Scopoletin	Flavonoid		10394	9115	12334	0	-0.661499	0.621322	17358	12096	3904	43588	0.689221	0.696417	4074	15353	13791	10549	0.325266	0.716154	33346	0	14039	11107	27206	0	-0.306596	0.82049
qc0658	Gly+4hexoside	Amino acid derivative		4120	0	3125	15292	2.16032	0.381554	12639	10677	6784	28143	0.583022	0.642515	2916	11134	0	0	#NUM!	0.229455	2254	23321	0	14278	15935	8071	0.582007	0.616015
qc0408	Delphinidin O-hexoside derivative	Flavonoid		11920	0	0	14217	0.254233	0.912788	0	0	33819	6842	#DIV/0!	0.270745	75584	18919	20613	0	-2.19681	0.345141	78292	62593	65331	5499	6252	58845	-1.5465	0.0690195
qc0021	Pyroglutamic acid	Organic acid		3936416	6183532	5221008	5717627	0.112231	0.756051	8816472	10836786	10355997	10126529	0.0596252	0.722904	12107485	8945531	12025317	11402270	0.154181	0.537945	6756500	9874138	8087073	8354657	5699316	6419259	-0.271806	0.304366
LV0067	FA 18:3-OH	Lipids	HFA	184787	110318	172244	273082	0.593633	0.353517	188414	202795	176963	254611	0.141668	0.660082	114446	225894	78297	153459	-0.55437	0.504025	122284	203704	78477	166112	136593	86444	-0.0556922	0.912104
LV0102	5(S)-HPETE-1	Lipids	HFA	85602	116839	85086	108847	-0.0619432	0.848483	77397	101013	74950	105618	0.0173458	0.960608	63552	71327	124350	48981	0.361864	0.662239	115804	104810	89833	10062	78784	24106	-1.45864	0.0417317
qc0144	N-p-Coumaroylputrescine	Phenolamine		756188	412540	847043	600828	0.308994	0.576936	473841	341104	613192	390918	0.301143	0.540982	1075415	438216	281439	435484	-1.07812	0.34824	700392	779055	634567	1247348	1614656	1482040	1.03905	0.00297181
AS0059	Smiglaside B	Acylsugar		809295	1952118	1823921	1843634	0.409412	0.511011	1324620	1607177	1795190	2160435	0.43212	0.15691	1921223	1525041	1131694	979047	-0.707284	0.087938	2401606	2075614	2248989	2475739	1878015	2527853	0.0329519	0.831958
LV0096	1-palmitoylglycerol (16:0)	Lipids	Glycerolipids	2235774	2072242	2207658	2363595	0.0855661	0.364191	1740141	3299995	2191621	3759890	0.239793	0.720282	2676314	2373376	1992124	2674212	-0.113905	0.658615	2262284	2403170	2145582	2400948	2517548	2435223	0.1106	0.0923457
qc0396	Rhodomyrtone	Others		2550590	3157234	4418194	4177096	0.590605	0.0474999	4041003	5178790	3495048	4110039	-0.27777	0.338192	5549062	4397929	3663322	3884301	-0.398238	0.177258	3737237	4926920	5555059	4753015	2529807	4337360	-0.291209	0.373696
qc0122	Hydroxy-β-ionone	Others		21923	30317	24857	47992	0.479754	0.490492	36847	11624	47503	25021	0.581337	0.550378	68149	38373	41196	41099	-0.372275	0.501315	0	41357	24935	14435	10598	10364	-0.905208	0.442489
LV0094	9,12,13-TriHOME	Lipids	HFA	19083	13426	11878	4175	-1.018	0.227235	5567	5680	21696	12917	1.62177	0.116935	12681	16326	10177	3929	-1.04009	0.175578	12391	11306	4286	4218	8458	14445	-0.0451403	0.944884
qc0104	alpha.epsilon-Diaminopimelic acid	Organic acid		29463	46654	33537	18695	-0.543285	0.403271	39719	51014	31896	35178	-0.435874	0.181954	24944	17498	36340	39870	0.844488	0.0547091	13547	28941	23278	28886	21857	20886	0.123202	0.723802
qc0452	C23H31NO11	Others		42712	51013	43567	38188	-0.197127	0.349842	64097	50001	44795	59212	-0.133593	0.666388	67830	71261	106528	81110	0.431923	0.19891	51009	56659	42742	49061	40507	39221	-0.223891	0.229429
qc0370	Putrescine derivative	Phenolamine		9988	12162	9648	6472	-0.458455	0.257687	6701	5057	5204	20126	1.1072	0.461385	8922	24520	6434	11370	-0.90946	0.440023	5320	10632	9522	14005	970	13196	0.145185	0.851927
AS0004	S1:10	Acylsugar		3605	9829	7798	10996	0.484383	0.52374	6806	20583	7635	13259	-0.390508	0.705094	0	11271	8561	10419	0.751864	0.569326	10702	17846	4475	8500	6427	7755	-0.541923	0.42781
qc0399	Peonidin 3-O-glucoside	Flavonoid		14602	8964	8615	10860	-0.275084	0.569703	20835	0	9849	15386	0.276417	0.85716	6434	15179	10403	18063	0.39734	0.615258	13937	0	0	11862	0	17797	1.08955	0.495483
qc0552	Tricetin 5-O-hexosyl-O-hexoside	Flavonoid		27656	22693	19298	34045	0.0833358	0.865181	3834	28140	25716	5634	-0.0284338	0.986007	30799	36280	36823	43146	0.25358	0.263363	38725	22919	69660	24387	49685	23990	-0.421145	0.530226
qc0223	Oryzalexin C	Terpene		30726	13631	16954	50372	0.602002	0.602894	5669	30625	31463	37666	0.92956	0.329855	16912	38107	6211	10133	-1.75117	0.214626	6041	11222	26155	27919	9360	10659	0.142876	0.867819
LV0225	PE 18:4/18:2 or 18:3/18:3	Lipids	PE	203701	342649	320843	246476	0.0543347	0.90633	231171	218254	332364	527952	0.936786	0.171015	477032	544604	266088	170973	-1.22497	0.0376028	293455	332202	193500	391272	229332	298655	0.166331	0.621778
LV0013	4-n-Hexylphenol	Lipids	Lipids	624995	837455	381246	221628	-1.27846	0.0837437	392834	702941	383069	852618	0.173362	0.826841	303891	225900	497022	1080416	1.57409	0.217045	789625	1033001	667486	262015	292115	244629	-1.64038	0.0064956
qc0534	Lupulin A	Terpene		620916	537889	630917	599616	0.0866455	0.503745	435264	370581	346753	307777	-0.300043	0.183003	615049	426463	528400	463290	-0.0707183	0.82611	742527	817936	794680	693334	734908	703278	-0.143932	0.0434859
qc0126	5-Methoxy-N.N-dimethyltryptamine	Amino acid derivative		11327	17948	20187	30311	0.786557	0.221446	16088	18011	9382	16338	-0.406839	0.365474	32204	24372	28207	23683	-0.124734	0.65601	28507	10966	3709	9567	10894	13265	-0.356569	0.693603
qc0275	Cocamidopropyl betaine	Lipids		11207364	13529715	10023090	11337208	-0.211743	0.333166	10904818	17258419	18839981	15166624	0.272002	0.509408	7233072	24936462	20972123	14457052	0.139243	0.878717	5675721	7962785	6302898	8604466	7699826	7780468	0.272354	0.135787
LV0026	PLP	Vitamin	B6	16986	5710	17722	14742	0.516403	0.490441	7222	15986	19373	0	-0.260575	0.873492	12571	6620	10317	9441	0.042007	0.933494	15787	16857	0	5659	6447	16840	-0.173454	0.859522
qc0279	Inosine 5'-monophosphate	Nucleotide derivatives		293393	105558	280287	152118	0.116172	0.896531	210501	122043	123415	180600	-0.129403	0.811901	186459	152937	159973	106169	-0.350773	0.367261	284543	144108	258223	209775	210336	251688	-0.0320158	0.91698
qc0050	Indole-3-carboxaldehyde	Phytohormone		7536	20347	15584	5010	-0.437162	0.703658	6668	6691	7293	11100	0.461345	0.317035	25947	17069	25927	11186	-0.212949	0.764271	15361	6020	15024	9387	0	3634	-1.4833	0.130199
qc0008	L-Proline	Amino acid		9343548	10100915	12798788	9222583	0.179545	0.553886	18116051	13887241	17383752	16029427	0.0621969	0.780937	20019898	13883003	15391915	18488657	-0.000950495	0.997703	25302216	25248538	21852474	19153445	16459522	15104965	-0.513558	0.0118313
qc0423	LysoPE(18:2)	Lipids		2890	132869	2775	133724	0.00784254	0.997164	150582	69297	1409	96325	-1.16978	0.431435	115639	134642	192422	111223	0.278837	0.587754	169792	142620	194487	132332	2397	171691	-0.726188	0.27818
qc0086	N-hydroxy tryptamine	Amino acid derivative		52817	62867	68668	87963	0.43718	0.200531	79018	93336	76655	80075	-0.137093	0.399748	112633	127265	115019	75712	-0.330882	0.361826	44411	50766	33365	42750	39051	38770	-0.0923569	0.638973
qc0845	JA-Met	Phytohormone		47336	49258	39674	45851	-0.175587	0.229201	33894	38426	47721	33192	0.161977	0.62922	35936	29673	40665	18348	-0.152861	0.802735	46255	46446	28870	10745	33726	10878	-1.13517	0.0831534
qc0007	L-Serine	Amino acid		5605676	2766816	3732248	4025959	-0.109934	0.849538	4872377	2404463	4085132	1948823	-0.270208	0.740012	4733018	4309002	4581192	7911043	0.466315	0.41208	11264329	13749790	8472529	7030523	3932347	5169623	-1.05362	0.0308594
LV0136	Cholesterol	Lipids	Sterol Lipids	119994	130626	140754	83473	-0.160542	0.694933	96399	184147	140717	181525	0.199907	0.708559	200255	103317	106879	143875	-0.275766	0.661319	123120	115631	211498	107545	83199	65363	-0.813976	0.122423
LV0092	oleoyl ethanolamide	Lipids	PE	19162	24839	27959	50307	0.830849	0.275601	43104	61822	37285	44996	-0.350741	0.379634	33667	36604	35247	34763	-0.00536842	0.938117	32200	23679	71677	24610	23251	33897	-0.641699	0.37088
qc0013	L-Threonine	Amino acid		4315958	2778390	3330578	2762507	-0.219497	0.603477	8477187	6640571	7678883	6332122	-0.109684	0.675029	7022946	6304946	6568624	7023426	0.0283144	0.785352	10045532	10839725	5794325	7711119	7526548	7420272	-0.235719	0.440931
LV0055	oleic acid？	Lipids	FFA	134491	135217	160422	156489	0.232679	0.00710255	130017	103249	130769	93310	-0.0579686	0.860286	208028	156607	193256	164702	-0.0266627	0.919986	148100	164990	147707	158436	183370	168575	0.147443	0.147235
qc0189	Punicic acid	Organic acid		122163	138416	87536	75203	-0.679161	0.0408392	323517	196437	153077	563855	0.463452	0.691836	75646	349494	218390	240054	0.108808	0.914586	237320	99795	289431	54778	196260	147266	-0.65355	0.339081
LV0145	α-Tocopherol	Vitamin	E	10007	7526	6602	32127	1.14334	0.495424	4652	55079	13705	24556	-0.642605	0.717652	60839	31126	32237	42563	-0.298047	0.640014	13210	46631	16857	18895	19113	47026	0.148851	0.853558
qc0023	Cycloleucine	Organic acid		2901458	3623379	3448078	3059100	-0.00390984	0.984775	5658550	6751918	4924231	5720715	-0.221389	0.321793	7858064	6868558	8183314	6652812	0.0106879	0.957552	3345743	3701933	4529336	3755981	3914100	3073722	-0.107758	0.558055
qc0271	Esculin Hydrate	Flavonoid		15138	10105	10095	20030	0.255078	0.703933	16172	0	7559	9158	0.0478179	0.976293	12526	20065	23322	9524	0.0112441	0.988533	12978	9766	8743	7193	14326	21361	0.445549	0.425477
qc0604	PC(14:3/17:3)	Lipids		365600	123313	154709	127659	-0.792001	0.486089	32560	115376	105005	130667	0.671807	0.418081	93504	47842	141094	188278	1.22049	0.103381	23218	44041	32067	128483	107683	152819	1.96947	0.00255541
LV0063	8-[(1R,2R)-3-Oxo-2-{(Z)-pent-2-enyl}cyclopentyl]octanoate	Lipids	FFA	105073	83376	80869	66233	-0.357357	0.254921	62807	148119	84816	73477	-0.414139	0.603079	42908	113680	121924	104741	0.533588	0.437466	91404	63142	87938	117426	125075	104873	0.5186	0.030605
qc0092	Glucosamine	Saccharides		20874	48174	60102	0	-0.200187	0.904609	0	20023	0	21596	0.109106	0.962259	49320	0	58560	17367	0.62244	0.719015	0	0	0	49637	31204	99389	#DIV/0!	0.0419616
AS0083	Coumaric acid O-hexoside	Acylsugar		12755	9952	8127	11730	-0.193489	0.596138	19383	13860	29679	20439	0.592278	0.257499	28225	10046	17487	12527	-0.350616	0.704036	7626	14362	10962	14506	6717	4883	-0.335897	0.553652
LV0089	FA 20:5-OH	Lipids	HFA	109924	89436	100354	95969	-0.0221468	0.898039	67464	88259	104926	117751	0.515971	0.111352	144620	58409	57142	60614	-0.785885	0.427172	83613	97542	56219	128033	109316	121813	0.597473	0.0381766
qc0553	Selgin O-hexoside derivative	Flavonoid		724961	528319	642345	534843	-0.090364	0.766549	525398	464447	485416	519110	0.0212404	0.852571	449031	338870	397063	365248	-0.0476347	0.84412	576726	629303	591658	693294	596198	725392	0.164555	0.158831
qc0079	coniferyl alcohol	Flavonoid		27912	35875	29075	12251	-0.626213	0.350906	7868	8471	16501	7106	0.530895	0.520849	15537	14628	22949	15158	0.33718	0.417863	12479	20570	16905	19794	20082	27697	0.435847	0.16753
qc0278	Tianshic acid	Organic acid		50130	43454	49014	57421	0.185639	0.35392	45250	68196	52042	50348	-0.147931	0.678285	49169	51567	49457	44327	-0.103166	0.344457	55353	59900	43158	55010	55803	50847	0.0292902	0.846044
LV0222	PC 16:1/16:1	Lipids	PC	31030	38155	40016	41915	0.24395	0.226027	10610	17176	31647	62846	1.76585	0.171505	55827	27964	13777	4347	-2.20889	0.155243	20119	32616	12119	56771	26657	73281	1.27282	0.108995
LV0093	trihydroxy-octadecadienoic acid	Lipids	HFA	117159	106111	109847	113602	0.00115617	0.989153	100062	99581	59668	63609	-0.695519	0.00269202	57435	99143	111234	104874	0.464871	0.2937	80982	68248	95188	81345	53243	69704	-0.258718	0.300944
qc0605	PC(?)	Lipids		194467	240670	243342	112988	-0.288256	0.626269	53398	40416	152484	85402	1.3424	0.169497	65283	82843	62584	72661	-0.13125	0.589727	40706	59249	8191	111154	40069	66081	1.00673	0.227829
qc0551	Petunidin 3-O-rutinoside	Flavonoid		77369	48216	73192	56947	0.0513892	0.903958	59632	50098	68277	50349	0.112462	0.704084	38221	54618	42780	44970	-0.0813319	0.787444	50649	29930	36142	40023	29185	30221	-0.231326	0.459095
LV0074	palmitoyl ethanolamide	Lipids	PE	582767	616325	606840	697230	0.121079	0.389965	693996	870319	676805	904189	0.0153008	0.959046	570259	717105	537756	550255	-0.242727	0.308791	543603	434031	563030	456224	502669	487134	-0.0914578	0.49832
Ter05	Ter05	Terpene		46902	57724	31267	13787	-1.21551	0.101321	121169	120818	159758	135510	0.287095	0.159133	29576	83456	66619	82177	0.396604	0.588927	189056	128516	115965	71431	69446	83885	-0.947757	0.0390071
qc0823	Quinic acid	Organic acid		31317495	31003410	45630819	44910817	0.538865	0.000773893	43629672	57994521	39432624	40979319	-0.337762	0.279778	43087769	56115981	55015352	42648865	-0.0225646	0.939507	45063480	47091855	48397858	44395722	47443235	41996190	-0.0706592	0.292899
qc0199	calycosin	Others		6642	6434	0	6784	-0.946713	0.451772	5825	11746	9689	5248	-0.234306	0.755964	7175	0	10060	8236	1.35048	0.271895	7749	13670	10499	14636	11055	15436	0.365716	0.231393
LV0028	PNP	Vitamin		12421	34238	39151	12795	0.154857	0.89138	32365	24010	23139	37794	0.112168	0.812338	46275	26491	28837	27917	-0.358542	0.503701	16931	35458	25442	25172	26148	24685	-0.0342506	0.91524
LV0272	gamma-aminobutyrate (GABA)	Amino acid		225905	170528	128225	117340	-0.690972	0.116072	127049	404819	239393	229081	-0.183099	0.840789	105479	245087	195225	317507	0.548519	0.474374	173822	233217	227968	108107	210178	117003	-0.544802	0.152681
AS0042	S1:6-P	Acylsugar		30009	63964	7937	61599	-0.434486	0.737438	39065	39585	91851	63244	0.979634	0.116175	49142	51555	58128	4470	-0.685832	0.551669	43828	12151	38410	2667	67193	9067	-0.2581	0.831787
qc0442	malvidin 3-O-glucoside	Flavonoid		11464	9210	0	6839	-1.59596	0.194648	22329	8411	21031	13458	0.166019	0.834988	16280	0	9643	12817	0.464257	0.745232	11085	24149	18182	11041	6782	6309	-1.14632	0.0742373
qc0285	N-Feruloylserotonin	Ployphenol		1067289	951901	1049641	996208	0.018923	0.853357	908421	780369	942227	721098	-0.0219199	0.929707	1004266	771062	1005414	828934	0.0471818	0.85873	942063	1057725	1069579	998368	1131333	1040422	0.0465977	0.584313
qc0441	malvidin 3-O-galactoside	Flavonoid		0	0	4035	14650	#DIV/0!	0.220433	10536	9918	14964	0	-0.450887	0.749089	27413	24556	9651	35017	-0.21841	0.801768	13827	12098	12546	13502	25685	0	0.0266038	0.975933
LV0057	2-methoxy-hexadecenoic acid	Lipids	FFA	38262	52303	56581	24540	-0.158878	0.812493	48625	22940	29206	30379	-0.264305	0.68708	27044	19682	10375	50358	0.378255	0.763302	20381	18450	19753	38899	18688	28331	0.552454	0.195208
LV0010	PM	Vitamin		52062	57753	50184	98390	0.436107	0.508342	141235	45837	80751	58601	-0.42486	0.674249	132763	93257	140609	112345	0.162425	0.634979	108781	147516	153089	68882	127963	141972	-0.272956	0.422902
qc0054	4(3)-Quinazolinedione	Others		9125136	5957748	11572680	7744692	0.356987	0.483839	5095657	6193610	6786571	6077893	0.18844	0.35132	10874481	8888103	6730408	7999533	-0.42402	0.166308	2217592	2693768	2587404	3493557	3335983	3710949	0.491217	0.00495313
qc0056	L-Lysine	Amino acid		751872	375565	709391	377937	-0.0522596	0.943533	1384230	1770020	1432135	1343356	-0.184554	0.439653	1256495	1695851	1597376	1601445	0.115678	0.631284	1469904	925759	1174936	857955	872034	605026	-0.612734	0.0835685
qc0084	L-Arginine	Amino acid		5547748	4932421	5744854	2700712	-0.311396	0.579671	12480129	8179592	10921065	10891365	0.0783297	0.813788	14770996	8079972	11303146	11259743	-0.0183035	0.969571	6315345	7533164	6326313	5084368	3842401	5363119	-0.497561	0.0337063
AS0039	S1:4-P	Acylsugar		4084	11130	6548	13301	0.383667	0.681653	4183	4172	2921	0	-1.51618	0.203916	5871	2610	1540	6503	-0.0765007	0.947917	15593	4555	11414	6931	12370	16181	0.168899	0.770733
LV0168	1-stearoyl-GPE (18:0)	Lipids	PE	102356	78907	105441	101595	0.191797	0.391432	44338	116151	98584	242980	1.08968	0.378196	215468	109514	62252	35917	-1.72702	0.173358	44969	41995	57466	94343	78230	92752	0.87739	0.00447307
qc0308	trans-zeatin N-glucoside	Terpene		559958	485284	471330	503252	-0.100982	0.475992	458180	433383	429287	480703	0.0295139	0.777463	475400	483975	535013	465408	0.0604405	0.617602	513954	470081	518336	467379	570347	446175	-0.0178463	0.888784
qc0337	Diosgenin	Terpene		4381623	4049801	9145307	6815263	0.920664	0.085385	5089496	8061166	5941069	5915746	-0.149419	0.705769	10219587	8072375	5986667	5567586	-0.662786	0.0912315	3926118	8822058	10340478	6420843	1875126	6007620	-0.690807	0.292706
qc0076	Coumaric acid	Organic acid		1774400	1354306	2380477	1685679	0.378099	0.367577	1154619	1323994	1509585	1458060	0.259785	0.109876	2583355	2068501	1329711	1796400	-0.573437	0.159295	563898	671803	639566	832860	781205	812044	0.371548	0.00652554
qc0070	orotic acid	Organic acid		5927	716	614	0	-3.43552	0.369415	7244	11084	11890	7896	0.110431	0.817064	10270	13203	12824	14294	0.208249	0.382228	18034	0	0	12776	10206	6877	0.727446	0.562446
LV0236	PC 18:3/16:0	Lipids	PC	1460632	3279128	2890989	3713322	0.478594	0.448803	1382977	2494819	2979171	5169623	1.07135	0.224223	6658444	3229691	2302782	1685706	-1.30986	0.232452	1818108	3527013	1894354	4208233	2745495	2822202	0.433349	0.312673
qc0034	linalool	Others		7956	11871	16897	5395	0.16906	0.857996	9097	16894	10723	15392	0.00686656	0.990352	12334	3734	4747	9404	-0.183286	0.86271	17913	17239	9659	9117	6039	8337	-0.931622	0.0642998
LV0230	PE 20:4/16:0	Lipids	PE	35014	66809	38999	46061	-0.259511	0.658011	27204	26480	62401	125120	1.80449	0.166456	72262	89690	28873	11293	-2.01152	0.0389199	36274	47949	26792	62715	43161	58385	0.565235	0.105651
qc0065	Vanillin	Amino acid		13832	5428	22073	0	0.196675	0.91608	0	6910	11240	15953	1.97648	0.136167	38557	22008	15359	20842	-0.742455	0.297102	22451	19701	23952	21532	0	34138	-0.247837	0.746579
LV0083	(7S,8S)-DiHODE	Lipids	HFA	478539	172374	345199	326519	0.045391	0.952094	335609	497641	366164	767742	0.44448	0.559302	291641	535726	211348	276444	-0.762261	0.311054	373482	498070	353380	284906	210330	364842	-0.510162	0.128177
LV0084	Octadecenedioic acid	Lipids	FFA	380464	368074	430825	430573	0.202604	0.0118433	210066	608875	312497	665658	0.256304	0.793227	544285	471896	387316	368870	-0.426344	0.0735607	436915	296141	335054	371154	438386	333223	0.097466	0.657416
qc0202	cyanidin	Flavonoid		9864	10719	11555	6994	-0.150112	0.703954	11160	4707	8024	12072	0.340879	0.634587	9644	14842	6451	16068	-0.120814	0.873786	24051	6169	9588	5521	9979	7987	-0.761196	0.388614
qc0528	Pelargonin O-hexosyl-O-hexoside	Flavonoid		198641	169414	183778	165379	-0.0760455	0.639144	146956	83228	152092	105885	0.164455	0.757773	174768	94874	108757	154018	-0.0372172	0.947193	173246	215751	197099	205502	193740	168013	-0.0471396	0.723592
qc0313	Rehmaionoside C	Terpene		30826	39590	43693	26782	0.0012083	0.99781	0	48292	48850	37190	0.833223	0.526708	62768	70649	37199	57492	-0.494643	0.217223	37000	39839	35440	43287	31471	54470	0.202831	0.450546
qc0075	p-Coumaric acid	Organic acid		9924	17681	15366	8319	-0.220956	0.744303	12296	5434	12412	7191	0.144882	0.848179	13891	7327	13356	9747	0.122792	0.824812	3274	8723	7262	3732	5138	16014	0.369686	0.679006
LV0066	9(10)-EpOME	Lipids	HFA	109990	140109	165875	347526	1.03759	0.288987	296728	456229	230096	278066	-0.567279	0.279416	176395	261338	180679	241058	-0.0537076	0.8921	265282	210164	235173	210155	391650	186309	0.149328	0.718542
qc0243	Phytanic acid	Lipids		4003841	3380487	3921023	4002032	0.10159	0.481728	3229545	5405067	3866791	7546397	0.402499	0.582371	4893096	4062733	891436	4733725	-0.670933	0.486059	3760629	4359947	3679998	4346300	3917866	4097348	0.0669984	0.49259

## Sheet: Table S2
Table S2. RNA-seq data statistics.
Sample name	Total raw reads(M)	Total clean bases(G)	Total clean reads(M)	Total mapped reads(M)	Percentage of reads mapped	Average percentage of reads mapped
d3_leaf_rep1	44.97	6.68	44.69	43.5012	0.9734	0.97335
d3_leaf_rep2	52.22	7.75	51.93	50.5435	0.9733
d14_leaf_rep1	42.2409	6.27	41.9762	40.8932	0.9742	0.9752
d14_leaf_rep2	46.011	6.82114	45.7316	44.6432	0.9762
d10_leaf_rep1	40.9	6.07369	40.6715	39.6506	0.9749	0.9756
d10_leaf_rep2	44.3414	6.59	44.0943	43.0493	0.9763
ZH11_leaf_rep1	45.0039	6.68424	44.7458	43.6182	0.9748	0.9752
ZH11_leaf_rep2	50.81	7.54	50.51	49.2574	0.9752
ZH11_leaf_rep3	47.4515	7.03843	47.1092	45.9598	0.9756
d3_W_leaf_rep1	41.99	6.23	41.74	40.7215	0.9756	0.9756
d3_W_leaf_rep2	44.94	6.67	44.68	43.5898	0.9756
d14_W_leaf_rep1	46.3	6.86	46.01	44.8874	0.9756	0.9756
d14_W_leaf_rep2	47.05	6.87	46.83	45.6873	0.9756
d10_W_leaf_rep1	50.29	7.46	49.97	48.7507	0.9756	0.9756
d10_W_leaf_rep2	45.68	6.77	45.36	44.2532	0.9756
ZH11_W_leaf_rep1	54.35	8.05	53.89	52.5751	0.9756	0.9756
ZH11_W_leaf_rep2	45.03	6.68	44.78	43.6874	0.9756
ZH11_W_leaf_rep3	46.03	6.82	45.78	44.663	0.9756

## Sheet: Table S3
Table S3. TPM of differentially expressed genes in each genotype.
	d10	d10	d10w	d10w	log2FoldChange	padj	d3	d3	d3w	d3w	log2FoldChange	padj	d14	d14	d14w	d14w	log2FoldChange	padj	WT	WT	WT	WTw	WTw	WTw	log2FoldChange	padj	MSU_annotaion
ChrSy.fgenesh.gene.25	1.8739	1.20934	1.06915	0.497614	-0.788304	0.4052	1.31233	1.71371	0.734734	1.36426	-0.577058	0.63217	1.54726	3.6652	1.12743	1.87543	-0.703595	0.452596	1.79941	3.71534	2.08439	1.24189	0.331145	0.645379	-1.26039	0.120572
ChrSy.fgenesh.gene.29	1.7731	1.96163	1.92693	0.802185	-0.279818	0.649802	1.36771	1.76052	1.08144	1.32674	-0.428674	0.544654	2.4776	2.31203	1.08372	1.31824	-0.904011	0.0646209	1.91545	2.40701	1.98913	2.03101	1.32296	1.62844	-0.0467838	0.954487
ChrSy.fgenesh.gene.37	63.1641	75.0242	55.0638	73.9585	0.133124	0.723802	74.8083	74.621	91.9619	90.8846	0.239527	0.562347	65.3526	58.1865	41.451	44.7629	-0.420963	0.178229	62.5793	62.0227	62.2302	55.0408	53.2691	48.5046	-0.116428	0.784045
ChrSy.fgenesh.gene.41	0.905366	0.667755	0.737934	0	-0.939713	0.678931	0.827016	1.41938	1.59743	0.32957	-0.271846	0.933281	0.690049	1.11007	0.466899	2.32999	0.659212	0.769987	0.652034	2.61981	0.4648	1.33336	1.43992	0.935438	0.0391209	0.989421
ChrSy.fgenesh.gene.49	10.2914	10.4491	9.21084	5.09671	-0.360215	0.138475	9.85422	10.0256	7.31452	8.22131	-0.407417	0.118471	10.8295	11.4185	8.53265	10.631	-0.123134	0.695021	11.9756	13.2328	13.1378	10.2099	8.25992	11.3684	-0.0912146	0.786435
ChrSy.fgenesh.gene.50	39.4956	49.9614	25.3176	19.5127	-0.806408	0.000505659	40.8829	39.5993	32.985	28.3438	-0.443451	0.115598	34.9234	44.5351	18.4445	29.7981	-0.640049	0.00838878	44.275	46.7131	45.9397	29.7596	24.9371	29.98	-0.459376	0.0629416
ChrSy.fgenesh.gene.74	44.8604	40.5702	28.6026	32.5474	-0.258004	0.254443	36.2915	38.1811	35.0108	38.0414	-0.0791606	0.832811	42.2067	43.6086	23.4342	32.2198	-0.540372	0.00638524	41.8357	44.8878	44.8004	36.6664	32.2562	39.4465	-0.0511008	0.877221
ChrSy.fgenesh.gene.82	17.7651	9.90504	98.6003	7.90001	2.03836	0.343963	10.2003	260.774	8.33373	8.39148	-4.0385	0.0476087	106.548	191.591	4.8716	42.4172	-2.66239	0.204624	8.98644	124.231	8.97556	7.66211	5.71811	6.77394	-2.51128	0.225948
ChrSy.fgenesh.gene.86	2.13294	1.96644	1.86726	3.14668	0.532523	0.555073	1.51538	2.16734	3.71689	2.01296	0.587897	0.584976	1.73104	1.59126	1.62957	2.16856	0.279445	0.800757	3.12913	1.26995	2.90652	2.03599	2.3732	2.17657	-0.0658173	0.960075
ChrUn.fgenesh.gene.1	3.31347	2.91597	2.7007	3.99952	0.332191	0.693649	6.74134	4.95856	4.72427	3.83779	-0.502589	0.570752	5.73966	5.67188	4.14245	2.97164	-0.560447	0.461254	3.79642	4.11606	5.28366	3.43808	2.12923	2.20454	-0.48853	0.54368
ChrUn.fgenesh.gene.69	12.7199	0.795053	0.263583	6.67924	-0.572046	0.829372	0.590805	11.872	6.49834	0.931944	-0.757147	0.828701	0.718897	0.944064	0.277953	0.138708	-1.84044	0.465719	5.48287	0.346582	0.783993	0.396887	0.476228	0.324848	-2.47163	0.261447
ChrUn.fgenesh.gene.96	72.9239	22.8342	92.9152	18.3046	0.351801	0.690931	26.7494	32.3452	40.9132	49.4053	0.561938	0.571574	53.579	73.4415	45.027	78.1354	0.029909	0.982557	86.1907	101.756	81.5954	83.6986	57.7549	80.5525	0.0264619	0.981644
LOC_Os01g01010	18.0462	17.2701	13.6424	8.92618	-0.460526	0.07227	13.2634	15.3466	12.2151	11.7472	-0.305232	0.345971	17.1322	17.3837	11.6022	20.8053	-0.0269216	0.951686	21.4744	24.3167	17.5162	19.1398	11.9553	17.324	-0.0542355	0.894566	TBC domain containing protein, expressed
LOC_Os01g01030	3.64954	2.20693	3.26248	2.88309	0.286243	0.601123	3.33371	3.27605	2.8465	2.69628	-0.305461	0.64596	2.80402	4.63967	3.22111	2.15448	-0.322576	0.569871	2.41992	3.13849	3.24021	2.16726	1.80302	2.14555	-0.292176	0.613578	monocopper oxidase, putative, expressed
LOC_Os01g01040	25.5557	26.9482	21.6746	19.2561	-0.155759	0.368244	23.1779	22.6843	22.6254	21.4194	-0.109793	0.631059	24.7286	23.7831	19.1824	21.6575	-0.151537	0.404668	26.6249	26.8281	25.6794	20.4256	14.7535	19.1378	-0.262943	0.085016	expressed protein
LOC_Os01g01050	22.9996	27.5437	21.2199	16.8325	-0.216427	0.520439	23.8465	23.3073	21.4291	19.6791	-0.249373	0.526562	23.3127	23.4445	13.4302	26.2186	-0.180236	0.627144	23.6721	23.3658	25.644	20.0091	16.5507	16.2302	-0.27128	0.407314	R3H domain containing protein, expressed
LOC_Os01g01060	32.5814	22.7224	24.5429	11.0708	-0.466232	0.281362	17.6171	25.5808	25.189	28.7897	0.273941	0.643213	27.9869	36.7264	26.5133	34.1257	0.00215525	0.998258	28.0536	37.9734	34.5776	22.5988	13.5582	30.8583	-0.168659	0.765597	40S ribosomal protein S5, putative, expressed
LOC_Os01g01070	21.1867	19.5329	16.0827	11.0263	-0.394483	0.00681371	16.8583	15.8073	17.4398	16.563	0.00654078	0.985107	15.8319	17.0349	12.1108	15.81	-0.145353	0.439608	19.4637	20.2715	18.3684	14.3794	11.0064	13.4947	-0.321439	0.0271721	expressed protein
LOC_Os01g01080	62.0561	63.845	56.3484	41.4257	-0.173133	0.273396	59.1261	69.0532	64.2974	65.7724	-0.0285824	0.921844	69.4149	66.7239	60.1858	70.5637	0.0357907	0.87135	66.8567	68.4532	61.0983	60.4333	46.01	54.2987	-0.03787	0.866446	decarboxylase, putative, expressed
LOC_Os01g01115	1.54995	1.86864	1.16614	0.457322	-0.913004	0.0887704	1.25245	1.0592	1.11025	1.1031	-0.114458	0.913324	1.4956	1.65328	0.871046	1.09097	-0.589499	0.325286	1.28799	1.46945	1.3432	1.1267	0.421382	0.51328	-0.583094	0.328812	pentatricopeptide, putative, expressed
LOC_Os01g01120	104.55	120.856	56.7559	81.9702	-0.462585	0.194213	141.606	153.476	101.304	88.6153	-0.685144	0.0551241	122.409	107.925	60.9183	68.9854	-0.732322	0.0258246	111.912	103.145	131.03	95.8505	77.0405	97.3712	-0.108215	0.832503	enolase-phosphatase E1, putative, expressed
LOC_Os01g01130	19.1986	18.123	14.4474	12.3126	-0.276635	0.147574	18.2209	16.8286	15.0077	16.0431	-0.226945	0.320565	10.3993	10.7228	6.91183	8.47291	-0.364315	0.0602898	16.0441	15.8586	17.0676	12.8213	9.30314	14.9292	-0.0828103	0.750861	snurportin-1, putative, expressed
LOC_Os01g01150	59.8999	65.8671	53.3463	54.2803	-0.011058	0.974141	74.1443	64.1037	66.1201	54.7217	-0.246789	0.397737	53.2316	56.9403	39.8871	43.9218	-0.292423	0.237494	53.5499	52.5637	55.7489	43.401	45.7287	45.73	-0.124121	0.681104	RNA recognition motif, putative, expressed
LOC_Os01g01160	206.027	241.96	108.275	145.071	-0.589999	0.0912122	188.603	208.749	157.649	129.288	-0.518253	0.19969	170.467	178.183	71.328	114.148	-0.838235	0.0110041	204.959	166.494	198.335	180.976	92.4896	126.905	-0.160077	0.742431	heat shock protein DnaJ, putative, expressed
LOC_Os01g01170	4.70209	6.70309	3.12341	4.54718	-0.341372	0.612614	8.19298	6.96574	6.25374	3.77014	-0.647712	0.34196	6.57165	4.24501	3.81001	2.78979	-0.59538	0.341604	5.76208	3.87939	4.74996	3.85904	2.78195	3.85237	-0.167249	0.839848	expressed protein
LOC_Os01g01280	55.4448	63.6233	25.0383	33.824	-0.784354	0.0123874	50.1783	52.3023	37.1856	25.8387	-0.750097	0.0280915	51.3205	65.6531	26.2339	36.5348	-0.8087	0.0100919	60.1374	52.9339	54.5939	37.4592	27.9442	38.4693	-0.406463	0.255159	expressed protein
LOC_Os01g01295	15.5043	16.8546	21.0544	18.6168	0.497053	0.120208	11.9212	12.6818	18.6601	17.177	0.492319	0.173163	16.1071	13.4132	21.113	15.197	0.425429	0.210763	14.3217	13.936	13.0123	16.6984	19.3218	15.2067	0.365683	0.289003	expressed protein
LOC_Os01g01302	109	109.637	75.3996	94.3709	-0.133949	0.777416	138.147	134.725	97.2425	75.8053	-0.707347	0.0669404	120.316	102.645	96.1318	68.5125	-0.308555	0.485713	105.549	116.346	118.264	116.358	124.491	114.573	0.17805	0.721568	shikimate kinase, putative, expressed
LOC_Os01g01307	76.6928	64.6509	94.4287	50.226	0.206956	0.48342	60.0413	66.9304	57.9914	72.8049	-0.0087179	0.988455	65.1625	75.5569	64.8565	91.0389	0.233464	0.438434	81.6673	81.0156	72.72	75.7835	58.4259	71.7736	0.0642302	0.869624	translocon-associated protein beta domain containing protein, expressed
LOC_Os01g01312	7.44061	6.8491	5.27932	4.86001	-0.287118	0.13004	6.8073	8.05266	5.56395	5.96845	-0.416129	0.0273033	6.45846	5.92676	5.04834	5.5763	-0.123981	0.604551	6.13402	6.82974	6.1281	4.70118	4.81022	4.7074	-0.282504	0.13397	retrotransposon protein, putative, Ty1-copia subclass, expressed
LOC_Os01g01330	2.13468	2.98852	1.83657	1.11973	-0.615605	0.289787	1.91383	3.81144	2.55745	4.06519	0.161062	0.866371	3.42725	4.18912	2.54828	4.1372	-0.110067	0.887798	3.0961	3.65409	3.8898	2.32875	1.60671	2.72294	-0.338331	0.602915	retrotransposon protein, putative, Ty1-copia subclass, expressed
LOC_Os01g01340	104.728	67.1281	107.793	67.8959	0.22263	0.709507	56.454	67.3831	57.9094	63.909	-0.0732671	0.938466	71.859	106.815	74.6968	208.037	0.705433	0.15158	80.6395	76.0897	105.642	60.4538	48.8096	79.9745	-0.16679	0.808423	light-induced protein 1-like, putative, expressed
LOC_Os01g01350	1.59722	1.52918	1.90269	0.598149	-0.165951	0.831517	1.20648	1.66133	1.44519	1.64921	0.0591774	0.96176	1.72655	2.39414	2.74563	2.31874	0.422714	0.543295	0.967799	1.111	1.13011	1.04043	0.814186	1.32233	0.294666	0.713552	SNF7 domain containing protein, putative, expressed
LOC_Os01g01360	17.8861	12.9462	12.8623	8.49741	-0.337206	0.410244	13.2858	13.2331	10.4891	8.13858	-0.559782	0.177711	17.2797	22.0926	5.9268	13.7196	-0.949747	0.00470994	18.4839	23.1331	17.6839	16.5274	11.5199	15.9989	-0.124342	0.81362	peptide transporter PTR2, putative, expressed
LOC_Os01g01369	36.1426	31.0999	24.6381	16.0931	-0.534959	0.0209624	27.2408	32.5502	23.3117	32.3218	-0.155056	0.673029	33.2114	33.0783	30.2578	35.9439	0.0921667	0.787099	37.3821	36.2446	31.5408	29.0797	21.5662	23.4674	-0.264242	0.324863	3-beta-hydroxysteroid-Delta-isomerase, putative, expressed
LOC_Os01g01380	3.02687	2.17615	2.10495	1.06926	-0.533177	0.247084	2.7776	2.67743	1.52433	2.19861	-0.604151	0.230819	3.30706	3.36833	1.20533	2.70377	-0.719863	0.0964914	3.04988	2.80126	2.42358	2.48449	1.63166	2.04429	-0.132133	0.836043	expressed protein
LOC_Os01g01390	8.68143	7.39264	5.28081	1.76025	-1.04266	0.0264684	5.68391	6.15144	4.19198	4.74808	-0.455969	0.489755	6.92643	12.4346	3.38166	6.6402	-0.875648	0.0717591	10.26	9.22958	9.67857	5.46372	2.92845	5.37597	-0.692439	0.164923	expressed protein
LOC_Os01g01410	10.7804	10.2612	7.4885	4.45314	-0.636506	0.0275121	7.78923	8.73973	7.40652	6.22223	-0.3279	0.396796	8.38309	8.11442	5.24225	8.84796	-0.159039	0.693107	10.5092	10.2421	7.91112	5.96446	5.35472	7.14131	-0.386437	0.223498	TKL_IRAK_C-LEC.1 - TKL_IRAK_C-LEC has homology to C-type lectin receptors, expressed
LOC_Os01g01420	75.8512	75.2205	71.8346	65.9028	0.0745681	0.685952	75.07	75.0702	78.9296	70.0422	-0.0621562	0.803454	74.5917	77.2899	53.2111	65.1498	-0.266864	0.0673948	80.9845	78.712	81.0708	71.9698	63.8355	71.5968	-0.00956686	0.968613	expressed protein
LOC_Os01g01450	124.619	109.089	106.318	98.6426	0.0226092	0.928939	121.933	130.672	108.048	99.4517	-0.333852	0.0663829	129.201	128.24	97.3573	113.419	-0.193117	0.317259	148.9	189.694	151.334	159.116	160.975	166.101	0.151382	0.448443	stress responsive protein, putative, expressed
LOC_Os01g01484	49.5818	49.9107	38.6349	42.5044	-0.0733317	0.792382	53.1362	50.3939	47.6741	42.3114	-0.25394	0.338203	46.024	47.9699	36.677	38.9737	-0.209278	0.39905	45.7125	48.3235	48.5012	43.4315	39.5629	42.7902	0.0116729	0.974204	light-mediated development protein DET1, putative, expressed
LOC_Os01g01510	5.05997	2.71098	4.99574	0.608457	-0.36009	0.729552	2.44185	3.09826	2.84492	2.83239	-0.012886	0.996112	3.23808	6.13714	4.39829	4.3079	0.021211	0.989657	4.14262	5.00336	5.04836	2.46056	1.90644	4.11009	-0.366949	0.745976	sas10/Utp3 family protein, expressed
LOC_Os01g01520	0.941996	0.613034	1.62591	1.17716	1.05335	0.0921563	0.582086	0.846994	1.71094	2.44571	1.48692	0.0164909	0.818271	0.849252	1.6193	2.02021	1.21827	0.0426369	1.1972	1.60341	1.39866	1.40771	1.7136	3.43512	0.951678	0.101076	transferase family protein, putative, expressed
LOC_Os01g01570	7.26438	3.70296	6.00179	3.24802	-0.0572508	0.932904	4.30303	5.53887	3.35378	4.01619	-0.466686	0.441854	4.48797	8.46825	4.17671	4.01976	-0.534091	0.296267	7.3878	8.44966	7.17031	6.93759	4.90705	5.74239	-0.121607	0.861678	kinesin heavy chain, putative, expressed
LOC_Os01g01610	6.81588	8.41396	7.43858	3.83466	-0.262748	0.553527	6.22603	6.11251	5.60531	4.20526	-0.382481	0.441645	6.38357	6.93041	6.20579	7.38302	0.125371	0.81369	8.16387	6.82496	8.00655	6.46514	4.23604	6.11723	-0.135066	0.799222	IscA-like iron-sulfur assembly protein, mitochondrial precursor, putative, expressed
LOC_Os01g01620	41.2253	40.6944	71.3171	45.1354	0.68907	0.000890405	39.6887	39.4756	44.0032	59.6934	0.335825	0.20945	44.2286	45.7359	69.4202	78.4109	0.81565	5.8035e-05	46.9586	52.4339	40.5445	58.0808	61.78	61.134	0.511229	0.014424	kinase, pfkB family, putative, expressed
LOC_Os01g01640	43.4459	40.3587	48.5465	27.1534	0.0289747	0.937832	35.9413	36.1984	31.5935	39.8379	-0.0669288	0.89137	40.8082	41.3508	36.3294	45.3543	0.0824796	0.821566	39.5358	49.9959	39.956	53.7135	43.4671	44.6699	0.342903	0.188599	Rer1 protein, putative, expressed
LOC_Os01g01670	1.86916	1.22616	0.292979	0.986349	-0.996473	0.299375	1.34622	1.54971	0.63422	1.04678	-0.835606	0.47668	1.23285	3.30545	0.587008	1.4801	-1.06393	0.259767	2.03864	1.21349	1.81462	1.16464	0.571686	1.14513	-0.402825	0.735244	expressed protein
LOC_Os01g01680	2.4575	0.78427	1.30967	2.34263	0.441369	0.59659	2.20166	2.22273	1.4824	1.29025	-0.72561	0.415034	2.16121	1.77974	1.58417	2.79735	0.217209	0.824356	3.02068	2.77303	3.03278	2.01842	1.92083	2.48216	-0.235073	0.807633	expressed protein
LOC_Os01g01689	6.65936	5.46116	10.3552	4.83099	0.489942	0.180673	5.938	6.94214	6.01395	6.76367	-0.0616237	0.930671	5.50732	7.43626	8.76761	9.53174	0.609713	0.0855884	6.43819	10.1566	6.79866	8.52891	7.02061	8.72831	0.307615	0.455925	phosphatidylinositol 3- and 4-kinase family protein, expressed
LOC_Os01g01700	66.0343	71.0645	61.056	44.8274	-0.182377	0.533147	56.7481	60.1301	53.7171	58.9081	-0.104828	0.804442	60.3697	79.682	53.8228	97.6949	0.18403	0.550696	73.8611	77.6212	68.4497	67.317	44.0337	56.322	-0.093816	0.792069	anaphase-promoting complex subunit 11, putative, expressed
LOC_Os01g01710	255.049	267.135	212.564	343.399	0.339221	0.487472	293.258	283.481	298.653	294.875	-0.0107833	0.991979	265.896	207.628	210.257	163.581	-0.22127	0.693364	241.866	188.636	239.304	270.659	212.915	238.109	0.333336	0.508698	1-deoxy-D-xylulose 5-phosphate reductoisomerase, chloroplast precursor, putative, expressed
LOC_Os01g01720	45.5666	43.6407	44.1434	55.5236	0.391888	0.126702	41.9926	41.2257	48.2574	52.3003	0.220595	0.52612	45.1699	44.9973	42.1622	46.9805	0.0825132	0.821685	46.1397	41.1966	40.4806	48.4416	42.1594	42.8455	0.249687	0.382486	pex14, putative, expressed
LOC_Os01g01740	2.15081	1.70273	2.68675	0.993303	0.0919713	0.915682	2.54127	2.08913	1.67287	2.17009	-0.323368	0.730583	2.27185	1.61749	1.38647	2.66732	0.112458	0.904211	1.15753	1.59726	1.46025	1.73872	2.02434	3.12001	0.949074	0.108333	protein kinase domain containing protein, expressed
LOC_Os01g01760	7.27578	3.57334	5.59771	0.842655	-0.623624	0.544967	4.59639	5.01036	2.39951	3.03218	-0.874082	0.444705	3.75742	8.27769	4.85089	6.06649	-0.0288834	0.98593	10.5901	4.86439	5.11999	4.15593	3.90527	3.74701	-0.647289	0.537181	expressed protein
LOC_Os01g01780	0.904758	0.919685	1.75851	0.616048	0.537387	0.393106	0.932417	0.818325	0.841383	1.18228	0.158474	0.884384	1.34823	1.58475	1.07673	1.51248	-0.0929273	0.914601	0.939802	1.41718	1.38949	1.24705	0.9839	1.0187	0.0107772	0.991735	exostosin family protein, putative, expressed
LOC_Os01g01790	79.8802	83.5651	60.4332	58.5535	-0.24704	0.266499	90.2024	84.1126	75.3521	69.9405	-0.314983	0.184452	77.8654	77.353	58.349	59.2459	-0.29434	0.180787	82.9936	85.7393	90.0072	64.3098	61.1219	70.8527	-0.199218	0.399703	expressed protein
LOC_Os01g01800	15.6941	16.7574	13.0556	13.2233	-0.0918339	0.753091	16.9412	16.5802	17.0762	15.7836	-0.0801684	0.841662	16.6118	14.9599	14.748	14.6666	0.00245183	0.996041	15.6134	17.1502	15.882	14.1336	12.3821	12.3315	-0.141201	0.625455	expressed protein
LOC_Os01g01830	33.9785	30.9994	32.3285	24.6521	0.00744125	0.977455	32.3329	35.2121	31.0194	31.8223	-0.154724	0.52424	32.0906	32.1763	29.3949	27.6661	-0.0597557	0.814264	31.5325	36.0474	31.9162	28.9895	26.8518	27.7683	-0.0708861	0.779818	OsPOP1 - Putative Prolyl Oligopeptidase homologue, expressed
LOC_Os01g01840	97.9357	44.2602	9.94348	31.3962	-1.473	0.544827	162.927	198.903	41.9648	168.04	-0.842596	0.811176	108.91	22.4237	95.1146	0.839811	-0.237698	0.945668	30.8459	1.75538	13.7891	4.68577	0.964807	7.68348	-1.18343	0.659467	helix-loop-helix DNA-binding domain containing protein, expressed
LOC_Os01g01870	55.6685	50.1649	86.3882	139.218	1.34395	0.000337671	46.6872	43.834	77.7877	120.364	1.07438	0.00995056	62.5428	50.9856	98.8411	96.5874	0.886922	0.0290225	64.9457	50.4003	46.4344	88.9095	61.3016	95.5226	0.927542	0.0157837	helix-loop-helix DNA-binding domain containing protein, expressed
LOC_Os01g01890	1.97541	1.78366	2.10805	3.78556	0.906199	0.33677	1.35799	2.55417	2.39547	2.61317	0.312649	0.838412	1.92081	1.23064	1.55784	0.27952	-0.586034	0.600355	1.52167	1.30954	1.60311	2.20443	0.917692	1.70085	0.546853	0.621579	expressed protein
LOC_Os01g01910	73.5626	78.949	47.5443	72.947	-0.0971365	0.830051	74.4126	74.8043	66.5323	64.1847	-0.242302	0.624337	61.896	56.0676	35.416	39.9016	-0.552087	0.11344	58.1448	53.6427	52.6688	54.169	37.9154	42.4432	-0.0335622	0.954483	expressed protein
LOC_Os01g01920	36.3015	42.4438	29.2151	34.803	-0.0756817	0.825581	43.7446	48.6602	46.228	40.3248	-0.143486	0.723447	38.886	36.1285	29.2344	33.6573	-0.159943	0.634724	35.0771	34.7303	34.9414	38.4348	29.9612	33.9428	0.201843	0.516913	HD domain containing protein 2, putative, expressed
LOC_Os01g01960	72.5198	68.1367	66.9465	54.4253	-0.0120526	0.962824	71.8392	65.96	68.7315	68.0759	-0.0633587	0.835561	66.4907	65.578	61.5945	60.0144	-0.00983499	0.975677	68.5516	76.9471	65.572	58.7296	56.206	57.3122	-0.123186	0.563559	transcriptional repressor, putative, expressed
LOC_Os01g01970	13.1635	10.7628	8.59641	7.58976	-0.354965	0.27882	8.49423	8.29896	6.98425	7.40009	-0.274886	0.517471	9.08942	10.0477	6.50471	11.9828	0.0178366	0.975068	8.98733	12.6191	11.9176	9.27814	5.12185	7.83322	-0.233131	0.525689	expressed protein
LOC_Os01g02000	2.79561	3.39893	5.04142	5.50595	0.983542	0.0764139	6.12882	4.43759	7.21045	5.48578	0.210507	0.829659	6.85834	3.74905	4.88075	2.63801	-0.361827	0.614924	3.85371	3.98857	4.63456	7.17934	5.37251	5.20525	0.719395	0.219225	phosphate transporter 1, putative, expressed
LOC_Os01g02020	22.5576	21.6809	28.4625	14.2465	0.114902	0.825119	13.8068	15.1002	15.8172	20.3387	0.270774	0.639287	16.7837	27.2963	14.8906	31.4049	0.136135	0.807442	24.7739	27.013	28.9874	20.51	14.0366	18.9018	-0.300466	0.52598	acetyl-CoA acetyltransferase, cytosolic, putative, expressed
LOC_Os01g02050	1.19067	0.536097	1.08332	0.698541	0.250512	0.708737	0.973804	1.06356	1.20783	1.09616	0.126835	0.9001	1.29266	0.909391	1.13048	1.25894	0.209046	0.771405	1.24637	1.37993	0.758161	1.68217	1.16214	1.35896	0.589479	0.285414	phosphoenolpyruvate carboxylase, putative, expressed
LOC_Os01g02070	1.00096	1.1074	0.489511	2.56946	0.828846	0.587613	1.09721	1.09848	2.45292	0.546553	0.402192	0.864037	1.23973	0.438315	0.860331	1.37387	0.471959	0.797965	1.17143	1.8505	1.02776	0.737076	0.972866	1.46513	-0.130513	0.952023	invertase/pectin methylesterase inhibitor family protein, putative, expressed
LOC_Os01g02080	65.0759	54.6142	29.9215	35.3734	-0.644131	0.0302734	73.5447	63.3571	58.9499	46.6003	-0.427582	0.239493	72.4132	62.3453	38.3886	43.3223	-0.628244	0.0364494	52.9757	64.1481	67.6156	47.7755	42.1984	54.5468	-0.113972	0.79857	peptidyl-prolyl cis-trans isomerase, putative, expressed
LOC_Os01g02090	66.8853	70.5643	57.6633	54.7578	-0.0808767	0.728377	66.8558	66.5137	69.5212	65.2074	-0.0366637	0.919754	65.6	64.133	54.6095	60.6051	-0.0725029	0.77625	57.2152	61.822	65.675	55.3597	47.2262	51.0414	-0.0607305	0.821305	expressed protein
LOC_Os01g02100	7.39333	7.01669	5.30234	3.60901	-0.502353	0.0307557	7.69701	7.08803	6.9629	6.31599	-0.20675	0.527249	7.90698	9.04592	4.75036	7.80353	-0.357327	0.148008	6.982	6.26312	6.55859	5.5376	2.75391	4.94593	-0.181648	0.53402	transposon protein, putative, unclassified, expressed
LOC_Os01g02130	9.56699	6.83919	17.2217	7.15511	0.733231	0.232752	5.04716	7.37899	9.17717	21.2306	1.23867	0.0391729	5.84898	7.48253	18.7762	22.8654	1.74229	0.0009047	4.6517	3.78324	4.24616	15.4458	11.0749	8.0611	1.61767	0.00141263	expressed protein
LOC_Os01g02139	8.80696	9.72648	3.29004	5.2783	-0.883958	0.0675427	5.6984	5.75295	7.2839	7.34684	0.302332	0.683445	6.72994	11.7302	4.73101	6.45322	-0.625335	0.231832	10.0756	16.2226	12.6378	9.1873	5.18772	7.42492	-0.488313	0.351348	expressed protein
LOC_Os01g02150	17.2831	13.9369	5.22153	4.52834	-1.4715	1.33882e-07	8.20945	8.74281	10.0744	9.77257	0.176548	0.729262	10.4943	12.8356	6.65498	13.2447	-0.164417	0.699492	21.7824	23.3385	16.957	12.8624	7.41145	15.0397	-0.410221	0.207049	sulfated surface glycoprotein 185 precursor, putative, expressed
LOC_Os01g02180	7.57181	8.27272	7.90324	5.38186	-0.0674148	0.841775	5.51259	7.14012	6.38074	6.45873	-0.0290481	0.956745	7.23535	9.83806	5.84748	8.29863	-0.181961	0.563592	9.29881	9.33814	7.65844	6.2913	4.4535	6.07182	-0.349024	0.175519	expressed protein
LOC_Os01g02190	2.2207	1.2796	0.60334	0.900944	-0.974712	0.317043	1.26783	0.797843	1.45119	0.757852	0.0445743	0.983006	1.67494	1.17502	0.397646	0.635005	-1.39501	0.148337	1.91586	1.78498	0.633373	0.647287	0.981075	1.31454	-0.392154	0.752138	aquaporin protein, putative, expressed
LOC_Os01g02200	57.4322	53.0323	45.9774	43.4872	-0.0922139	0.766317	53.6437	48.6749	56.2963	56.537	0.0880575	0.835758	47.7805	59.0196	34.3396	63.3075	-0.0619078	0.863828	63.5922	66.8149	57.0182	51.4184	47.9809	52.7655	-0.106949	0.749801	armadillo/beta-catenin repeat family protein, putative, expressed
LOC_Os01g02290	0.690336	1.50626	13.5603	2.85163	2.99798	1.18248e-05	0.483456	1.10031	1.87215	2.82707	1.52088	0.0749244	1.42501	1.33009	15.2688	10.0477	3.33835	7.96999e-07	0.952914	1.03579	1.06322	4.84618	11.3453	6.37976	2.61979	6.28422e-05	Ser/Thr receptor-like kinase, putative, expressed
LOC_Os01g02300	0.274362	0.686567	11.9958	2.11632	3.96175	2.00392e-06	0.179014	0.491577	1.26784	2.47899	2.43083	0.0135004	1.9791	0.926805	12.9193	8.62426	3.00882	0.000376778	0.529266	1.22867	1.14024	5.4837	9.66212	5.68638	2.68691	0.000984566	receptor kinase ORK10, putative, expressed
LOC_Os01g02310	2.7458	3.95097	3.22106	1.70362	-0.280296	0.702195	1.28925	1.6897	2.16325	1.72814	0.336525	0.718222	2.17591	4.29256	2.33796	4.84301	0.222774	0.78344	4.38929	3.93968	3.16182	3.40135	2.42611	1.70131	-0.437197	0.533466	expressed protein
LOC_Os01g02320	3.89726	3.98875	3.91818	3.32815	0.0787501	0.821348	2.68175	3.33757	2.87775	2.93734	-0.10106	0.833083	4.15463	3.6387	2.39054	3.65252	-0.28993	0.336636	4.15759	4.11237	4.52454	3.62835	3.10977	2.98603	-0.216282	0.487093	protein kinase domain containing protein, expressed
LOC_Os01g02334	0.917973	2.18632	4.73866	4.80765	1.81367	0.0106361	1.46743	3.35801	2.99939	2.43657	0.124298	0.933762	1.8949	1.80888	6.575	3.28115	1.56612	0.0303348	1.99711	2.64399	2.2909	2.30954	3.98788	2.63462	0.251819	0.819972	expressed protein
LOC_Os01g02350	3.63604	3.2343	2.47216	1.89229	-0.455227	0.118272	2.50355	2.76426	2.72235	2.9764	0.0623322	0.912103	2.85486	3.52044	2.65405	3.80881	0.106183	0.789592	2.84563	3.33384	2.51705	2.77164	1.87273	1.88784	-0.158578	0.674968	receptor-like kinase ARK1AS, putative, expressed
LOC_Os01g02360	1.99513	1.80223	1.69186	0.998962	-0.311059	0.551206	1.30702	2.19581	1.32353	1.834	-0.199467	0.784503	2.0352	2.75333	1.6975	2.26472	-0.180042	0.759793	2.15893	2.25161	1.70711	1.84014	1.3889	1.21463	-0.261452	0.638336	resistance-related receptor-like kinase, putative, expressed
LOC_Os01g02370	6.48444	8.1337	5.64479	7.88737	0.120927	0.869556	8.03873	8.0394	9.64237	7.40652	0.0346921	0.977616	8.63639	7.01181	3.35541	4.54092	-0.908532	0.0967143	4.46749	4.75119	5.1709	8.348	3.60528	2.98149	0.378631	0.573215	receptor-like kinase ARK1AS, putative, expressed
LOC_Os01g02390	22.1936	21.1913	28.5207	19.8913	0.348481	0.0349999	23.1468	25.7851	29.8943	29.8186	0.236897	0.235927	25.1407	25.9971	29.2478	45.3659	0.620642	3.1035e-05	20.23	20.7634	19.7039	26.3972	25.8689	25.0794	0.499731	0.000630266	protein kinase domain containing protein, expressed
LOC_Os01g02400	31.7212	32.6918	28.5558	23.4908	-0.108215	0.778204	30.0109	33.6571	28.623	28.6873	-0.201675	0.644992	26.9834	29.9762	17.0281	38.0844	0.00238157	0.997299	33.197	34.4554	29.953	36.1535	29.4169	28.7389	0.147344	0.715191	protein kinase domain containing protein, expressed
LOC_Os01g02420	3.43946	3.93815	1.33387	0.859334	-1.56448	0.000339733	3.97793	5.41393	4.29585	4.8213	-0.0916451	0.919814	4.46602	2.67214	3.02774	2.5936	-0.240199	0.698638	2.84662	2.74231	3.916	4.12585	2.98999	4.01224	0.507101	0.315432	protein kinase domain containing protein, expressed
LOC_Os01g02430	0.623082	1.14889	1.31666	0.735376	0.370168	0.85011	0.822121	0.75976	1.99062	2.12112	1.32499	0.497266	0.659581	1.49559	1.48761	2.05884	0.823925	0.665339	0.186974	0.22259	1.79686	0.118953	0.509757	2.30488	0.86096	0.647434	TAK14, putative, expressed
LOC_Os01g02450	4.5802	1.75945	2.17768	4.27948	0.294112	0.768273	3.60274	5.28571	6.23557	6.8312	0.506284	0.640813	4.00001	5.0141	5.24893	9.49531	0.780025	0.350889	4.925	6.13586	2.5038	3.84114	5.39591	3.06725	-0.225149	0.841838	retrotransposon protein, putative, unclassified, expressed
LOC_Os01g02470	27.3566	20.6355	19.2163	11.7113	-0.444318	0.223811	18.5374	25.5769	19.0146	22.723	-0.129255	0.830703	23.9781	25.9623	14.3643	25.7718	-0.246914	0.568046	17.6422	15.2723	17.0235	16.7016	13.9755	19.1004	0.256253	0.546204	expressed protein
LOC_Os01g02490	24.1733	23.4292	24.1433	17.528	0.000176894	1	23.5415	27.0551	24.3667	26.3629	-0.0464384	0.933299	21.6007	19.9707	15.1131	24.4309	-0.00264574	0.996727	22.3784	24.0715	16.9153	26.016	15.1616	18.0608	0.215043	0.524938	expressed protein
LOC_Os01g02500	28.9293	36.093	27.5519	19.623	-0.277215	0.360002	21.1837	29.8251	28.126	23.5369	-0.0299163	0.959117	22.4687	25.6113	17.5675	22.5914	-0.16778	0.643589	22.0093	25.5279	24.8203	21.8236	21.9492	20.6443	-0.0316655	0.946282	glutamyl-tRNA amidotransferase, putative, expressed
LOC_Os01g02550	8.95795	7.44902	4.68859	2.7014	-0.969983	0.0498919	7.60111	11.0491	9.96445	9.75059	0.0340402	0.976502	10.5425	8.8259	5.18953	11.9223	-0.13834	0.852492	9.30948	9.49452	5.89886	10.2825	5.06326	5.06632	0.0491381	0.954907	protein kinase domain containing protein, expressed
LOC_Os01g02560	20.7099	21.7343	15.3297	7.29528	-0.746922	0.110978	22.3494	26.6516	28.1028	33.698	0.284578	0.687152	23.7798	19.1862	23.8749	35.5518	0.537911	0.296435	30.4388	18.2695	15.7111	31.9525	23.9833	19.6308	0.409649	0.447879	Ser/Thr receptor-like kinase, putative, expressed
LOC_Os01g02570	31.5366	49.6724	19.8297	20.9841	-0.784887	0.0258145	56.04	65.2461	53.6574	39.5956	-0.426236	0.354133	35.7718	26.3401	14.7569	15.8993	-0.926318	0.00740444	28.4551	29.1405	28.7665	24.1041	12.3562	19.6486	-0.246568	0.597525	protein kinase domain containing protein, expressed
LOC_Os01g02580	14.1976	26.6609	13.7443	15.4335	-0.277658	0.619067	22.5477	19.9348	26.4419	21.1487	0.111824	0.899133	23.1609	16.0988	11.1324	10.3845	-0.765788	0.0974799	10.8752	11.0515	13.7464	14.8016	8.89126	12.7605	0.358922	0.513014	protein kinase domain containing protein, expressed
LOC_Os01g02590	12.4609	12.7607	10.9803	9.94588	-0.0633998	0.870925	19.5154	21.6078	17.7023	18.6463	-0.228563	0.561483	23.8545	15.4928	17.0427	19.6779	-0.0156058	0.976346	14.0003	14.4379	11.9594	13.9998	13.0197	12.7877	0.146428	0.698916	receptor-like kinase, putative, expressed
LOC_Os01g02600	13.4341	14.8081	6.75338	5.34045	-1.02858	0.00231334	15.8966	20.1153	14.4037	15.7152	-0.306635	0.544613	16.3499	9.20564	8.15869	8.14293	-0.557471	0.146794	11.6835	9.80672	10.164	11.2153	8.48193	11.2668	0.242525	0.602915	Ser/Thr receptor-like kinase, putative, expressed
LOC_Os01g02700	29.3642	33.0189	30.7935	27.3517	0.101102	0.713835	35.2216	36.6937	36.6718	28.549	-0.190481	0.520972	32.463	32.155	19.0962	28.5802	-0.361994	0.10067	27.3933	29.3964	29.2426	23.8243	22.0735	22.9204	-0.143294	0.604093	protein kinase domain containing protein, expressed
LOC_Os01g02710	127.561	150.128	66.9177	61.247	-0.911755	0.000796458	131.463	129.153	76.5475	68.8054	-0.893636	0.00192732	94.7186	104.343	43.4146	74.4189	-0.686856	0.0173044	122.053	117.548	126.365	98.5368	50.4394	60.8872	-0.46953	0.120691	LRk-type protein, putative, expressed
LOC_Os01g02720	31.3529	30.3936	26.5678	18.4415	-0.266316	0.0846653	27.1992	27.7906	21.5675	25.4261	-0.278616	0.098191	24.9746	29.8469	18.0025	20.9915	-0.391477	0.00721151	29.3941	29.2423	27.4458	23.6747	21.5555	22.0594	-0.175065	0.301667	elongation factor Tu, putative, expressed
LOC_Os01g02760	19.9353	15.2535	9.50599	7.5226	-0.843356	0.00467423	17.9624	19.0108	14.5118	9.60582	-0.664941	0.0473564	16.0642	17.3601	5.43951	7.73634	-1.25963	1.01548e-05	18.8418	28.723	17.8697	12.2497	8.58747	11.5014	-0.715904	0.0145357	receptor-like kinase, putative, expressed
LOC_Os01g02770	17.0621	22.6667	11.0383	10.935	-0.649105	0.0093996	21.5492	22.925	17.2242	14.0474	-0.557852	0.0432779	16.2554	15.3253	6.73792	8.24478	-0.985413	4.10703e-05	15.2506	18.3183	14.1421	14.0294	9.1354	12.998	-0.0789612	0.844698	resistance-related receptor-like kinase, putative, expressed
LOC_Os01g02780	55.1106	58.6038	23.3478	16.1765	-1.33848	2.87251e-05	58.9021	81.3208	51.4044	53.3607	-0.467324	0.290002	43.1492	51.3519	20.0153	40.9669	-0.573737	0.128365	49.154	50.5203	33.5574	43.7321	25.9222	28.5232	-0.145048	0.782143	TAK33, putative, expressed
LOC_Os01g02790	53.6303	50.8141	22.0984	11.6341	-1.4598	1.71911e-06	50.5879	65.1299	40.3983	41.5633	-0.545514	0.173464	47.508	49.1668	19.5281	36.5728	-0.724294	0.0343704	51.4907	64.4489	44.8144	59.2374	35.2479	39.5229	0.0356656	0.952747	protein kinase domain containing protein, expressed
LOC_Os01g02830	3.93328	2.54971	3.07231	1.54134	-0.308288	0.52716	2.76952	3.46859	2.75105	3.50489	-0.0462569	0.957335	3.25938	2.85265	2.94047	3.12811	0.0886005	0.888046	4.62896	4.57763	3.26029	3.36397	2.08158	2.55759	-0.333848	0.487894	receptor-like kinase ARK1AS, putative, expressed
LOC_Os01g02840	2.09982	1.95924	1.21661	1.36603	-0.432737	0.541843	1.50213	2.5384	1.61192	2.11814	-0.163215	0.885978	2.28978	1.52881	2.08748	1.45408	0.0128046	0.991402	1.27541	2.21653	1.03905	1.45309	1.07297	1.41588	0.0891273	0.928132	resistance-related receptor-like kinase, putative, expressed
LOC_Os01g02850	3.88995	3.58631	2.49116	0.245947	-1.29891	0.328971	2.28427	4.35604	1.36179	2.27574	-0.916221	0.587853	4.50019	1.70338	0.955264	0.715065	-1.79747	0.194548	1.75094	2.90337	1.42645	2.25062	1.47302	2.39235	0.353932	0.842063	expressed protein
LOC_Os01g02870	28.1137	21.8563	17.5661	14.5497	-0.431236	0.251404	23.5358	28.8455	28.6612	28.1315	0.0680932	0.922409	25.5587	27.9176	11.9713	26.711	-0.416515	0.285622	26.7279	31.8796	26.0644	24.7998	31.6332	35.5616	0.257769	0.549401	auxin-induced protein 5NG4, putative, expressed
LOC_Os01g02880	16.3576	12.4897	16.5241	9.25218	0.017508	0.977127	16.6728	16.2135	11.2362	14.8287	-0.389068	0.476496	17.4796	12.8877	16.9364	12.8403	0.0911388	0.884416	19.1605	23.2249	14.2934	18.5329	17.2991	17.1293	0.0763921	0.907344	fructose-bisphospate aldolase isozyme, putative, expressed
LOC_Os01g02884	34.082	35.68	22.1735	22.2467	-0.438784	0.0110587	35.4604	35.5814	26.6831	24.2782	-0.530323	0.00270942	33.6679	34.5036	22.1855	23.7014	-0.468399	0.00654337	33.2654	37.1543	31.8354	26.0847	19.7909	23.555	-0.303858	0.09499	ATP-dependent RNA helicase DHX36, putative, expressed
LOC_Os01g02900	7.30927	1.73221	37.3327	5.9426	2.39041	0.00472205	1.25581	2.22715	3.57112	10.7596	1.9893	0.0378874	5.85037	9.3512	32.5145	35.2625	2.27225	0.00818952	5.44557	5.21209	4.35238	25.781	21.6625	14.8752	2.16925	0.0086043	glycosyltransferase, putative, expressed
LOC_Os01g02920	16.8199	8.49374	40.3874	11.6526	1.18541	0.0281719	6.94867	8.94435	11.7233	17.1913	0.812791	0.218661	13.166	21.2632	23.7192	33.5524	0.829144	0.160742	17.805	25.0011	16.7421	27.4475	28.9203	27.8544	0.639168	0.299423	glycosyltransferase protein, putative, expressed
LOC_Os01g02960	17.9254	11.9994	25.6423	12.6936	0.531988	0.106049	12.9569	14.0308	15.9156	17.3295	0.249777	0.594053	15.0978	15.8353	18.131	19.7675	0.395126	0.272234	18.0314	20.3803	15.0264	19.1873	24.4002	22.5023	0.386424	0.271044	expressed protein
LOC_Os01g03020	49.0682	58.1258	30.2491	33.9278	-0.521566	0.0137754	62.1922	63.3289	44.5888	43.5855	-0.560739	0.0121224	56.966	53.5183	38.4286	49.1811	-0.248267	0.328375	49.8155	54.4183	53.0255	40.0913	37.4545	37.2901	-0.28637	0.230116	tRNA synthetase class I, putative, expressed
LOC_Os01g03030	11.3034	12.6582	19.4775	14.4643	0.692418	0.0326286	10.9986	10.7625	15.6262	19.8464	0.651803	0.0679295	13.1978	12.0514	23.4698	17.048	0.811252	0.010087	11.7242	12.2951	10.1972	16.0814	12.5656	12.4035	0.472714	0.172499	alanyl-tRNA synthetase, putative, expressed
LOC_Os01g03040	199.7	246.871	185.721	207.814	0.0355057	0.925814	239.042	234.177	226.606	195.032	-0.217426	0.548851	231.972	224.946	185.349	201.083	-0.141404	0.682665	208.862	207.231	230.497	212.994	201.372	201.944	0.0943012	0.80343	expressed protein
LOC_Os01g03050	9.38454	11.6951	20.0193	16.6138	0.992598	0.00348675	8.51328	9.25877	10.7532	14.6658	0.46402	0.31134	8.32423	10.2877	15.1586	10.4101	0.59859	0.118437	10.6332	10.3004	9.52497	12.0814	14.9826	15.0459	0.573779	0.123499	fruit protein PKIWI502, putative, expressed
LOC_Os01g03060	51.4498	57.9467	89.2098	70.1983	0.737103	3.54867e-06	46.3674	48.7089	63.1549	69.4368	0.428296	0.0220019	52.4196	50.2142	70.5338	70.0173	0.560428	0.000780097	53.9441	56.222	50.1127	61.1906	73.5318	59.6307	0.331049	0.0631949	splicing factor, putative, expressed
LOC_Os01g03070	33.7132	24.4058	30.8334	13.2698	-0.235944	0.577655	22.031	23.7615	24.9501	31.9834	0.261875	0.606807	25.8239	36.2408	23.2499	27.7751	-0.178513	0.705599	32.8408	38.8162	34.2057	24.0954	20.7507	25.922	-0.340723	0.395122	transposon protein, putative, unclassified, expressed
LOC_Os01g03090	61.3988	58.7242	54.3863	49.2789	-0.00492472	0.984405	48.4512	48.7291	56.888	54.3	0.143054	0.547345	50.2798	58.0297	46.8484	56.5266	0.029681	0.913025	60.0993	49.9138	49.2873	44.2803	41.0701	43.0317	-0.130952	0.527196	methyltransferase, putative, expressed
LOC_Os01g03110	9.89976	9.23539	5.99901	4.37107	-0.688564	0.00171676	8.22679	8.46059	6.01599	6.84787	-0.426685	0.103514	7.79627	9.34968	4.24433	6.31386	-0.615136	0.00660467	12.8919	11.7564	10.2412	5.50635	6.21234	6.76236	-0.768647	0.000113795	expressed protein
LOC_Os01g03130	0.51939	1.0375	7.65535	2.4903	2.82598	0.00297102	0.948884	1.22141	0.975808	2.95418	0.802134	0.586468	1.40203	0.682312	6.36144	3.78722	2.41401	0.0128524	0.857218	2.60925	0.481444	4.972	12.8497	6.96888	2.36627	0.00958461	expressed protein
LOC_Os01g03144	37.1233	36.5635	30.9066	24.9557	-0.200459	0.0752108	35.1058	39.2299	34.6304	35.1096	-0.14247	0.300342	34.3014	38.2182	33.1133	38.0022	0.0713052	0.625963	41.3738	43.1434	37.4198	35.3127	32.7176	31.7429	-0.12431	0.31575	white-brown complex homolog protein 7, putative, expressed
LOC_Os01g03160	11.353	11.9747	12.0177	10.1345	0.125473	0.661745	9.11816	10.3134	13.5805	12.0172	0.347507	0.189084	10.0829	12.3232	11.9287	10.7914	0.137987	0.646539	11.433	12.8762	11.484	12.8411	11.3276	13.1922	0.279803	0.249524	xylosyltransferase, putative, expressed
LOC_Os01g03180	6.53665	10.5462	3.71941	5.21289	-0.708773	0.417408	6.90041	7.61334	6.98161	6.17312	-0.191171	0.898462	5.64009	6.88586	2.65013	0.581902	-1.75218	0.0193132	3.33086	1.88354	3.16586	2.33857	0.817302	1.64596	-0.348084	0.753201	retrotransposon protein, putative, unclassified, expressed
LOC_Os01g03290	3.0251	10.1924	8.83153	65.8232	2.79719	0.00911224	6.48121	5.73421	18.6542	46.7005	2.35953	0.0493013	5.44974	3.70908	19.5242	7.59645	1.7304	0.152379	11.2398	3.22732	8.14166	3.80714	5.68597	5.58815	-0.539591	0.736149	seven in absentia protein family domain containing protein, expressed
LOC_Os01g03300	1.33255	5.41322	3.52988	23.1851	2.27766	0.0571282	3.00504	1.14248	6.24524	17.2807	2.43292	0.0594061	1.98367	2.69875	8.73314	3.32219	1.54978	0.246498	3.6738	1.43928	4.24005	2.26913	4.48885	3.97984	0.144965	0.944756	seven in absentia protein family protein, expressed
LOC_Os01g03310	212.12	699.072	374.721	1841.45	1.5684	0.205245	363.966	265.782	538.252	1497.61	1.62854	0.243775	289.965	310.193	578.973	353.824	0.784041	0.605348	818.964	146.185	436.467	450.422	256.4	419.331	0.0310305	0.988565	BBTI1 - Bowman-Birk type bran trypsin inhibitor precursor, expressed
LOC_Os01g03320	37.306	325.348	50.9521	711.269	1.37421	0.573046	63.9184	59.988	62.7588	322.572	1.57358	0.586428	50.6716	78.7662	71.6687	16.9095	-0.330654	0.919641	595.756	18.2348	63.4096	36.6031	20.4011	20.6616	-2.849	0.173051	BBTI2 - Bowman-Birk type bran trypsin inhibitor precursor, expressed
LOC_Os01g03330	21.8507	27.2508	26.905	28.0245	0.374299	0.631582	23.4918	20.9728	13.8381	42.3208	0.275733	0.797291	31.3253	49.7277	34.1711	76.2022	0.505884	0.515918	62.4698	35.8568	35.5718	44.8306	25.36	26.0979	-0.18978	0.84155	BBTI3 - Bowman-Birk type bran trypsin inhibitor precursor, expressed
LOC_Os01g03340	70.6177	107.011	111.499	146.344	0.762902	0.349622	72.9407	53.5536	80.7578	233.223	1.24734	0.128327	84.4573	206.153	136.515	351.371	0.810165	0.333872	269.167	132.603	131.663	181.652	104.833	110.039	-0.144228	0.903687	BBTI4 - Bowman-Birk type bran trypsin inhibitor precursor, expressed
LOC_Os01g03390	1.74747	3.58013	7.75453	7.6051	1.72376	0.04345	3.72456	3.42448	17.129	29.5967	2.65181	0.00133232	2.08106	2.80575	7.00911	24.9842	2.73578	0.000545261	8.56483	1.98984	3.65493	9.29338	3.68847	4.38839	0.663152	0.531001	BBTI7 - Bowman-Birk type bran trypsin inhibitor precursor, expressed
LOC_Os01g03480	3.90165	7.35058	8.84899	6.60692	0.636459	0.531465	6.81809	5.053	4.98845	8.79951	0.160044	0.92615	4.04042	4.60554	8.4566	9.31341	1.14232	0.221351	7.33024	2.99976	11.1764	2.62322	5.99546	6.42662	-0.526253	0.63794	expressed protein
LOC_Os01g03490	2.32876	2.45893	2.17388	2.43132	0.161328	0.782418	2.56358	2.58995	2.18514	3.02494	-0.0366049	0.971179	2.02902	1.9872	2.44637	1.5367	0.124133	0.853586	2.04267	2.31979	2.17991	0.967333	1.79382	0.651225	-1.2755	0.00224326	heavy-metal-associated domain-containing protein, putative, expressed
LOC_Os01g03500	4.91921	4.53522	3.47697	4.49039	-0.0184384	0.977455	3.79139	5.27191	5.16095	4.65157	0.0657302	0.940012	3.0756	6.02471	2.60951	3.00009	-0.587333	0.222434	5.36257	5.83834	5.39286	4.47132	2.7505	3.17662	-0.380855	0.455925	expressed protein
LOC_Os01g03510	16.956	17.1046	24.164	17.9846	0.500289	0.0153385	18.713	19.6158	24.8794	27.2475	0.39211	0.0964547	20.2779	16.6715	22.1946	22.2059	0.366927	0.0971992	18.6312	20.8742	16.7554	22.1093	22.2221	21.2024	0.363041	0.090224	WD domain, G-beta repeat domain containing protein, expressed
LOC_Os01g03520	23.5628	25.1115	20.4491	19.7007	-0.0681151	0.795632	23.4196	21.236	23.6353	21.3766	-0.0408693	0.918856	23.6236	21.748	16.2333	20.5169	-0.216944	0.343927	21.4099	23.6303	19.7225	19.3737	17.2489	16.2093	-0.125773	0.628104	ubiquitin conjugating enzyme protein, putative, expressed
LOC_Os01g03549	55.586	32.2301	42.9802	25.298	-0.174461	0.687248	34.5596	36.8777	33.815	32.3871	-0.160155	0.780145	50.6988	66.3604	37.0992	70.797	-0.0515806	0.925898	80.5105	86.7783	70.0226	75.4663	50.4306	67.1741	0.00491326	0.995194	multi-copper oxidase type I family protein, putative, expressed
LOC_Os01g03570	4.71156	3.65895	6.43499	4.41474	0.568506	0.133575	2.42332	2.09618	2.45481	2.66535	0.12828	0.857813	4.1855	3.82893	7.09592	6.00805	0.826531	0.0191918	7.27936	8.13716	5.32071	5.23541	6.84458	7.1632	0.0051006	0.995211	transcription factor X1, putative, expressed
LOC_Os01g03650	45.7332	43.4193	32.9702	25.0272	-0.42442	0.0158681	42.004	41.6459	36.8985	38.6591	-0.198704	0.405853	39.2006	48.7448	33.2623	49.4155	-0.00543659	0.988268	45.5255	46.6147	52.7854	40.596	28.8633	37.7013	-0.154257	0.481715	sufB/sufD domain containing protein, putative, expressed
LOC_Os01g03660	11.9889	15.8187	4.39021	5.80595	-1.22309	0.000207857	19.8395	18.8977	9.87831	9.40828	-1.05823	0.0026507	12.8912	12.0214	7.84038	7.39671	-0.600068	0.112339	11.7118	16.2006	17.0598	9.10011	7.88722	9.21927	-0.558739	0.131229	MYB family transcription factor, putative, expressed
LOC_Os01g03680	0.194163	6.62325	5.6972	127.611	4.59161	NA	2.70474	0.0760995	7.08952	51.2863	4.2985	NA	2.40478	0.340091	4.25553	0.416403	0.953752	NA	32.861	0.234099	0.166133	16.5136	1.93001	1.17024	-0.212155	NA	BBTI8 - Bowman-Birk type bran trypsin inhibitor precursor, expressed
LOC_Os01g03690	4.39781	4.041	36.9324	13.4821	2.72403	5.65259e-08	1.4462	3.45881	9.19642	18.13	2.43232	5.35072e-06	6.43845	6.4064	47.6145	34.3561	2.80706	2.79753e-08	6.05737	7.69433	5.18031	19.8838	31.3712	18.8319	1.77615	0.000393069	TKL_IRAK_DUF26-lg.1 - DUF26 kinases have homology to DUF26 containing loci, expressed
LOC_Os01g03710	17.512	20.2907	18.6898	9.86432	-0.239028	0.608013	17.1446	15.6538	11.17	9.40444	-0.724741	0.0769713	10.7236	17.6605	17.7883	13.7527	0.293116	0.537636	15.0106	14.727	13.8847	10.9826	14.7328	10.7735	-0.265963	0.579003	mannose-6-phosphate isomerase, putative, expressed
LOC_Os01g03730	2.74359	4.51196	1.78292	2.46136	-0.552063	0.518555	3.45444	2.38313	1.96248	2.93542	-0.310641	0.802179	2.36662	1.59104	2.83612	1.52664	0.28022	0.78704	1.10143	1.69866	2.56959	1.66537	1.63795	1.78766	0.0929919	0.940471	nuclease PA3, putative, expressed
LOC_Os01g03740	1.23341	2.16195	2.71806	2.68226	0.86959	0.322828	2.68453	2.45886	1.83591	2.02319	-0.468009	0.707536	1.01551	1.25357	2.04171	0.627005	0.424874	0.696399	1.42564	1.07708	1.6156	0.47094	2.87924	1.50775	-0.316531	0.787818	nuclease PA3, putative, expressed
LOC_Os01g03750	4.53755	5.279	11.9758	8.9893	1.28467	0.00435616	5.57584	3.64155	5.98336	11.11	0.834341	0.124967	4.58034	7.85324	14.8109	15.9408	1.4212	0.00122744	5.64101	8.901	8.4121	7.87593	10.4527	9.16258	0.310033	0.615447	expressed protein
LOC_Os01g03760	21.1368	14.6699	49.6788	24.5057	1.22276	0.000557874	13.5432	16.8345	21.3506	31.2151	0.740023	0.0814716	19.4586	21.5866	40.1689	30.8361	0.922175	0.0138157	21.7922	28.1977	22.7011	35.2385	40.1846	40.0495	0.794476	0.0315166	expressed protein
LOC_Os01g03820	20.9042	25.7898	21.0073	25.6473	0.223285	0.742576	31.5527	32.9151	33.3829	34.9827	0.0333297	0.977763	26.6508	15.2386	25.5817	11.8032	-0.0162746	0.987303	14.3257	14.7053	14.9919	19.0794	16.4598	19.4616	0.545187	0.357708	C2 domain containing protein, putative, expressed
LOC_Os01g03830	11.4422	1.36778	11.3063	1.80569	0.173278	0.92546	0.37268	0.283468	0.908905	1.18137	1.61465	0.302917	4.046	14.8933	5.25203	20.9437	0.513844	0.770929	17.8634	18.3719	16.9388	7.08738	5.1697	8.15933	-1.06151	0.478048	retrotransposon protein, putative, unclassified, expressed
LOC_Os01g03870	1.45525	0.372681	1.48265	0.858759	0.564121	0.528991	0.923132	1.52097	2.37744	1.82097	0.735553	0.452477	0.90504	1.91173	1.47663	2.20199	0.481474	0.614956	1.27368	2.32318	1.67752	0.86323	0.553615	0.487272	-1.2243	0.104597	expressed protein
LOC_Os01g03914	8.98555	7.73957	11.9924	5.30776	0.21028	0.673195	3.69521	4.56005	7.73755	10.018	1.05409	0.00745788	6.03684	8.80999	7.60003	14.403	0.637403	0.117901	16.1299	16.6894	12.9722	12.4952	13.6171	10.819	-0.23444	0.646467	cation efflux family protein, putative, expressed
LOC_Os01g03940	62.172	42.6959	53.5433	87.354	0.685494	0.475936	61.9826	69.6783	39.1178	90.0792	-0.0830672	0.963019	64.283	20.6878	82.7435	34.5978	0.605341	0.563323	34.3223	21.0665	28.3039	24.9518	41.631	57.3284	0.718111	0.464003	expressed protein
LOC_Os01g03980	9.97326	9.28232	171.558	80.8814	3.87396	4.69907e-08	7.54843	3.87165	32.6798	83.1113	3.27453	1.65778e-05	12.8047	8.52648	168.665	79.4846	3.69194	3.02801e-07	8.85002	7.94006	7.92397	50.3237	257.733	215.25	4.18157	2.33019e-10	expressed protein
LOC_Os01g04010	589.59	562.392	765.127	749.639	0.609347	0.029212	448.903	454.412	508.907	595.55	0.237359	0.562131	528.216	658.535	745.453	576.234	0.290114	0.389441	629.027	619.118	603.271	657.064	891.893	830.647	0.425425	0.151767	expressed protein
LOC_Os01g04020	113.503	102.367	286.199	230.378	1.45975	2.09687e-05	85.2418	95.4897	143.725	237.162	1.02191	0.00835521	107.597	125.972	280.227	207.952	1.19961	0.000742276	109.012	114.633	111.056	140.618	281.768	233.396	0.905603	0.0109302	AP2 domain containing protein, expressed
LOC_Os01g04030	17.8925	12.603	10.0235	5.18583	-0.823479	0.0430695	9.06395	10.6742	8.5882	9.46235	-0.179173	0.802981	9.65465	15.67	7.75735	15.7564	-0.0380031	0.9583	8.31504	10.903	9.93535	8.70587	4.98994	7.86186	-0.0772763	0.90984	signal peptidase complex subunit 3, putative, expressed
LOC_Os01g04050	6.25378	114.592	96.5537	524.875	2.6355	NA	36.0332	11.3127	144.588	440.085	3.54946	NA	22.1137	6.58291	138.617	39.462	2.7937	NA	261.14	5.31673	13.3774	66.3308	82.7256	111.989	0.0831383	NA	BBTI12 - Bowman-Birk type bran trypsin inhibitor precursor, expressed
LOC_Os01g04100	13.0872	10.11	23.8456	20.7597	1.15352	6.98621e-05	7.1289	6.71364	11.5337	15.4428	0.909664	0.00570829	9.11301	15.3522	21.809	27.3631	1.11043	0.00014551	13.3308	16.5993	12.8759	17.2699	26.451	22.8811	0.652563	0.0330613	expressed protein
LOC_Os01g04110	8.32147	9.2387	5.6362	4.35729	-0.619147	0.0813631	7.33367	6.10954	5.85917	6.87962	-0.128899	0.838563	7.20223	11.1884	5.84274	8.99855	-0.222416	0.620228	11.2897	9.98596	9.07571	8.11266	4.29765	6.10529	-0.356067	0.357558	mediator of RNA polymerase II transcription subunit 22, putative, expressed
LOC_Os01g04120	14.1391	17.4877	7.80678	12.658	-0.386022	0.417861	14.0183	15.3525	11.8607	9.10715	-0.534945	0.296467	8.51178	10.7145	7.6559	8.33158	-0.158902	0.791355	9.73357	10.2435	13.636	8.75203	8.46293	7.90035	-0.282627	0.597739	ZOS1-03 - C2H2 zinc finger protein, expressed
LOC_Os01g04130	35.4758	37.5926	18.0719	20.1049	-0.720486	0.0188235	37.7408	42.6453	18.2352	15.158	-1.3175	7.48115e-06	26.7915	33.3426	17.5698	18.7421	-0.62127	0.0533478	29.2103	38.5997	38.961	20.4685	25.8026	26.3544	-0.450674	0.172053	peptidyl-tRNA hydrolase, mitochondrial precursor protein, putative, expressed
LOC_Os01g04190	63.6784	55.3925	48.0211	36.1666	-0.302569	0.00760535	57.2472	64.2105	51.8253	53.2214	-0.259745	0.0384972	59.99	64.5068	45.3409	58.1006	-0.176679	0.166964	68.193	67.2078	70.0216	51.037	39.1564	49.146	-0.300102	0.00529304	transporter family protein, putative, expressed
LOC_Os01g04200	13.9571	17.7239	9.5301	15.443	-0.100035	0.877798	15.201	16.9763	21.9521	20.8996	0.36373	0.587686	14.0484	11.5182	10.2948	6.80676	-0.44745	0.422002	6.76559	7.94199	9.53082	8.07874	5.75102	7.35188	0.0812128	0.916293	metallo-beta-lactamase family protein, putative, expressed
LOC_Os01g04210	1.21258	1.0458	1.97666	2.56215	1.24092	0.144396	1.5364	1.07315	2.60723	2.63416	0.952244	0.354456	1.08071	0.787904	2.35338	0.738206	0.89896	0.347848	0.492982	0.974656	0.669372	0.662474	1.17508	1.24611	0.580323	0.593445	DNA binding protein, putative, expressed
LOC_Os01g04260	12.6399	5.671	9.84377	3.9508	-0.238613	0.789442	5.68735	7.05617	10.0001	6.62182	0.337404	0.76308	7.32541	14.8474	4.44876	16.0554	-0.0752647	0.948839	18.6384	23.9072	15.8216	16.7923	11.831	16.7929	-0.0520326	0.964859	fatty acid hydroxylase, putative, expressed
LOC_Os01g04280	12.3775	8.80955	12.8124	1.75299	-0.435066	0.702385	7.55265	15.7373	7.5708	17.7522	0.0744501	0.970789	16.9809	16.8238	11.5321	29.5604	0.318001	0.803719	9.35985	12.7147	9.15034	24.4266	14.9173	8.20603	0.792694	0.450176	calmodulin binding protein, putative, expressed
LOC_Os01g04324	7.93418	4.10178	6.52732	5.49156	0.215031	0.621548	5.28326	5.13438	4.04611	4.40875	-0.353066	0.458529	5.15711	5.00043	5.8422	5.42806	0.261011	0.560722	6.89786	6.29794	5.68905	3.87677	4.04027	3.72429	-0.574821	0.106648	expressed protein
LOC_Os01g04330	41.5006	59.6912	361.183	403.333	3.13202	3.84545e-05	47.4591	84.8223	186.804	318.222	1.88639	0.0343203	63.6558	26.7712	677.408	149.46	3.37346	8.79593e-06	43.9533	39.1591	50.131	119.855	455.17	310.763	2.43823	0.00118324	OsCML16 - Calmodulin-related calcium sensor protein, expressed
LOC_Os01g04350	299.586	256.422	530.547	421.783	0.977608	0.000195471	272.592	240.496	314.989	396.441	0.416052	0.231611	241.976	245.499	377.176	303.923	0.607671	0.0345545	255.236	295.642	241.2	256.88	338.103	341.289	0.340414	0.292388	hsp20/alpha crystallin family protein, putative, expressed
LOC_Os01g04380	0.801957	0.950602	1.02716	0.304229	-0.249527	0.87247	0.837206	2.55943	0.561497	0.729817	-1.43656	0.283598	1.30978	1.90636	0.689284	2.26042	-0.0862641	0.963673	0.309407	1.47338	0.784212	0.927983	0.30368	0.493211	-0.107096	0.956071	hsp20/alpha crystallin family protein, putative, expressed
LOC_Os01g04390	2.73425	1.08854	1.36755	1.26514	-0.311281	0.731824	1.02176	1.2665	1.21826	0.904834	-0.161572	0.912103	1.36169	1.74154	2.3501	1.59925	0.480814	0.587421	1.90205	3.19675	3.03076	2.47101	2.80026	1.76567	-0.203563	0.839899	expressed protein
LOC_Os01g04409	15.408	14.5858	57.4426	35.4188	1.81067	9.49981e-11	13.7694	14.6968	23.5988	35.1623	0.992149	0.00185948	17.226	16.1448	67.3648	52.9886	1.97527	2.79709e-12	16.6309	17.0449	16.6982	33.4155	60.534	40.4763	1.293	1.86942e-06	OsWAK1 - OsWAK receptor-like cytoplasmic kinase OsWAK-RLCK, expressed
LOC_Os01g04430	1.96064	1.98395	2.06578	0.677267	-0.37049	0.693209	1.44151	1.64935	0.937494	0.913896	-0.790221	0.432726	0.956751	2.05215	2.05509	1.72295	0.460963	0.632703	1.29149	3.38251	1.80035	1.8311	2.07039	1.89401	-0.0490371	0.968165	expressed protein
LOC_Os01g04450	4.35979	4.75542	8.35827	6.46814	0.895454	0.00947248	3.73943	5.47124	6.25986	8.7548	0.655404	0.103645	5.69422	4.46358	11.0658	9.44661	1.12715	0.000674769	3.94326	3.63597	3.7304	7.86774	6.04051	5.81579	1.00839	0.00173812	OsWAK2 - OsWAK receptor-like cytoplasmic kinase OsWAK-RLCK, expressed
LOC_Os01g04460	1.53481	1.08484	1.75136	1.63028	0.584434	0.395939	1.00476	0.982529	1.50445	1.65282	0.616431	0.45199	1.51099	1.20975	2.77027	1.27274	0.725133	0.28014	1.28958	1.29535	1.22569	0.866474	0.768466	1.40959	-0.00412913	0.998226	Ser/Thr protein kinase, putative, expressed
LOC_Os01g04470	2.24989	1.25421	4.90438	2.36205	1.23153	0.124318	1.19488	0.697249	1.84638	3.33315	1.39983	0.119304	1.29608	2.84108	3.82261	2.87264	0.839611	0.346505	1.22468	3.32249	1.61171	3.66025	3.5598	2.4778	0.741602	0.406756	expressed protein
LOC_Os01g04480	2.63662	1.3089	4.95929	2.71535	1.14901	0.0484312	1.11159	1.31161	2.33597	4.17596	1.37286	0.0268365	1.61829	2.93081	3.02884	2.71852	0.466781	0.528488	1.55196	2.71025	1.67031	3.65902	3.62887	2.31382	0.750877	0.235683	expressed protein
LOC_Os01g04490	2.95544	2.77615	5.02229	1.53015	0.335574	0.617932	2.1139	1.94514	1.85844	3.01944	0.211609	0.829147	2.36413	2.73485	2.9476	4.01822	0.538049	0.397825	3.06219	4.63905	2.91049	3.07965	1.94619	3.14483	-0.023846	0.97878	Ser/Thr protein kinase, putative, expressed
LOC_Os01g04500	6.32156	5.08933	7.54731	2.52198	-0.0208545	0.979684	5.69316	6.49074	4.36375	5.10469	-0.414481	0.593506	3.39306	6.23812	4.36202	5.49928	0.135862	0.869317	7.61457	7.94385	9.52283	4.78611	3.93349	5.05963	-0.615033	0.290924	expressed protein
LOC_Os01g04530	0.449437	0.355161	2.19793	0.454659	1.85514	0.127416	0.175947	1.00657	0.125871	0.292148	-1.54466	0.354576	0.611696	1.57444	1.71072	3.08437	1.21714	0.328375	3.81479	3.76735	1.15367	2.88399	6.97778	2.92992	0.16494	0.9251	expressed protein
LOC_Os01g04540	6.78779	4.42093	6.29991	0.639596	-0.591923	0.62838	2.32014	6.09313	4.1209	4.40374	-0.0191323	0.995133	3.92184	12.7522	9.71099	12.3595	0.526399	0.689416	8.98851	13.3583	5.8641	8.80346	8.57062	3.58203	-0.447208	0.74612	serine/threonine-protein kinase At1g18390 precursor, putative, expressed
LOC_Os01g04550	18.8989	14.9345	15.0408	1.62606	-0.926778	0.522382	5.23748	12.7852	10.7767	13.0194	0.361515	0.876994	10.7926	45.0958	20.8607	90.397	1.03737	0.486141	36.9084	32.3725	20.1477	29.4521	19.871	12.0304	-0.377401	0.838379	expressed protein
LOC_Os01g04560	0.6597	1.47707	0.806549	0.166841	-1.01596	0.471471	0.688696	1.55136	0.461894	0	-2.3314	0.0968966	0.538722	1.27932	1.33653	2.74875	1.24238	0.353389	0.933248	0.984768	1.69339	2.01252	1.16578	1.66346	0.750936	0.613066	expressed protein
LOC_Os01g04570	3.41043	0.929421	2.37763	1.63281	0.102055	0.917887	1.31273	1.22738	1.2615	1.36638	-0.00331189	1	1.5735	3.34372	2.04636	3.38561	0.233297	0.807783	3.14743	3.81019	2.03716	3.77488	2.88069	2.69633	0.268446	0.778432	Ser/Thr protein kinase, putative, expressed
LOC_Os01g04590	2.7095	3.19021	3.96451	3.75647	0.593537	0.344228	6.41119	6.96025	5.43981	3.05992	-0.701456	0.306128	5.87811	3.6023	3.1425	1.84826	-0.796734	0.188742	1.96898	3.22744	2.09489	3.02883	3.74969	3.28856	0.538311	0.413846	expressed protein
LOC_Os01g04620	2.48444	2.39581	5.91201	8.77129	1.83338	0.0903947	1.51296	2.05941	2.68722	6.08117	1.24257	0.364969	2.74786	1.10042	11.1187	1.66581	1.92711	0.0762028	0.668403	0.964052	1.22171	1.15655	3.6334	4.13073	1.63789	0.140882	transposon protein, putative, unclassified, expressed
LOC_Os01g04630	13.7065	10.1603	25.5708	39.2899	1.69542	0.000573322	8.42277	6.12091	15.2268	42.4856	1.92548	0.000153666	13.0321	18.4061	20.3962	28.0055	0.715767	0.228558	35.0729	30.6254	26.9147	37.5786	21.7503	44.4641	0.566341	0.355985	muconate cycloisomerase, putative, expressed
LOC_Os01g04640	0.545672	0.100615	2.17932	1.49734	2.73561	0.000457385	0.697829	0.769927	2.94184	3.42645	2.06528	0.00421085	1.03975	0.764628	1.07872	1.26387	0.468864	0.638756	0.88422	0.614048	0.280139	0.80363	1.15714	0.892678	0.677943	0.474254	reticulon domain containing protein, putative, expressed
LOC_Os01g04650	20.2041	12.0337	32.4773	14.4515	0.710272	0.0915774	11.8332	11.5642	14.1579	21.9029	0.568965	0.257483	16.1835	20.1309	26.2777	27.2635	0.671627	0.121067	19.1371	28.6061	23.7672	22.8338	21.0423	25.4286	0.176325	0.768774	PB1 domain containing protein, expressed
LOC_Os01g04730	181.111	166.531	134.147	67.6219	-0.617964	0.106943	98.6612	136.27	128.391	140.48	0.147424	0.82525	139.228	216.391	114.524	247.195	0.0867778	0.881305	167.241	166.797	165.175	131.344	75.0134	128.365	-0.205945	0.682922	ribosomal protein L24, putative, expressed
LOC_Os01g04800	66.2684	6.94965	333.209	13.6933	2.35221	0.134956	2.3782	2.39678	3.14551	8.70584	1.25288	0.566003	31.8705	128.349	163.692	428.631	1.95972	0.242557	118.688	166.173	105.71	303.153	364.531	312.502	1.40375	0.432125	B3 DNA binding domain containing protein, expressed
LOC_Os01g04814	112.228	108.965	191.387	147.696	0.812357	9.15521e-05	98.1666	94.2629	111.62	141.998	0.344252	0.20905	103.017	108.798	196.548	173.769	0.925081	6.98382e-06	117.182	123.13	114.001	135.699	192.078	160.063	0.480421	0.0287718	vacuolar protein sorting-associating protein 4B, putative, expressed
LOC_Os01g04860	35.5233	30.9393	25.1511	20.1899	-0.35005	0.0824178	28.8353	29.6636	23.5347	18.8951	-0.513659	0.0108281	28.567	32.4967	17.5878	26.5881	-0.386647	0.0531558	36.7688	35.1104	31.1888	29.5736	24.107	25.0655	-0.178512	0.446614	DUF647 domain containing protein, putative, expressed
LOC_Os01g04870	3.66783	3.57173	1.98056	1.48128	-0.868011	0.00530114	3.58075	4.7619	2.8987	2.54514	-0.666139	0.0486753	2.86105	4.03537	1.32011	2.35982	-0.827221	0.00881027	4.62267	4.21956	4.2956	3.24104	2.43059	2.6646	-0.416867	0.215913	WD domain, G-beta repeat domain containing protein, expressed
LOC_Os01g04880	5.01153	4.17189	2.7632	2.16584	-0.695824	0.00297658	3.95848	4.18259	4.1611	3.07178	-0.221648	0.5215	4.24096	4.37612	2.58446	3.50251	-0.414644	0.108692	4.97599	4.92865	4.71687	3.40812	2.10984	2.62707	-0.539077	0.0194618	retrotransposon protein, putative, unclassified, expressed
LOC_Os01g04900	67.6381	75.6356	46.2267	54.4567	-0.285029	0.32719	78.8388	74.6095	61.1116	50.1147	-0.515403	0.0670677	60.902	60.9143	35.3144	40.3061	-0.590628	0.0203461	61.1323	60.9044	70.0381	47.245	38.9166	47.0962	-0.291314	0.322151	peptidase M50 family protein, putative, expressed
LOC_Os01g04910	17.2438	12.6507	11.818	7.44962	-0.442026	0.174018	14.122	14.8435	14.3023	11.9464	-0.192463	0.684598	15.3391	17.4653	7.31225	13.7723	-0.570994	0.0653931	18.6528	17.2427	19.4117	13.2029	8.97192	13.5475	-0.3128	0.366783	TP53RK-binding protein, putative, expressed
LOC_Os01g04920	98.9717	106.866	55.4401	60.9472	-0.602679	0.114592	117.217	112.013	78.748	40.4047	-0.991659	0.007554	71.1438	72.0375	23.3075	40.1384	-1.10839	0.00131521	85.828	80.2597	87.7919	96.7351	51.628	87.0806	0.26769	0.570051	glycosyl transferase, group 1 domain containing protein, expressed
LOC_Os01g04930	17.0821	19.9859	15.7398	11.4364	-0.260142	0.377766	17.4957	16.3434	22.0613	15.0967	0.084738	0.861913	16.9134	15.9795	11.4439	16.0582	-0.177996	0.59917	14.6321	14.9829	14.0929	13.7552	11.2415	12.9076	0.0242984	0.957883	MYB family transcription factor, putative, expressed
LOC_Os01g04950	17.6855	17.5625	31.1387	20.2365	0.726533	0.00764064	10.9581	13.0041	17.5985	18.3544	0.535879	0.0931032	15.5054	19.9812	19.5295	30.4528	0.574833	0.0458861	14.3154	13.9343	15.3818	12.3963	19.2317	18.5801	0.246476	0.480286	peptide transporter PTR2, putative, expressed
LOC_Os01g04990	10.5466	10.1396	8.64874	6.39496	-0.264508	0.337887	10.1053	10.4667	10.1167	7.89549	-0.2426	0.462675	10.0479	11.3268	7.81736	10.7074	-0.118855	0.72405	12.9496	13.1695	9.74157	8.73989	7.92229	9.58059	-0.227307	0.424597	mitochondrial carrier protein, putative, expressed
LOC_Os01g05010	4.00166	1.01644	3.22834	0.0722885	-0.502952	0.766486	0.372995	1.53639	1.20077	1.33776	0.372663	0.88432	2.41196	3.75493	1.9303	2.06668	-0.510469	0.780699	1.98502	2.56006	3.3541	1.62368	0.829819	2.07432	-0.359485	0.856665	mitochondrial glycoprotein, putative, expressed
LOC_Os01g05060	49.3316	41.47	21.7768	5.26761	-1.62029	0.00216331	43.9377	54.2083	17.701	20.3554	-1.41608	0.0145568	42.3462	54.9214	25.2217	40.1711	-0.493484	0.480466	36.7251	63.206	65.5624	23.6331	14.759	32.4747	-0.817983	0.168108	mitochondrial glycoprotein, putative, expressed
LOC_Os01g05064	6.67608	2.97602	10.8231	1.68841	0.501756	0.616543	2.94864	2.07028	2.73267	4.53996	0.478974	0.713398	4.47327	6.93908	5.73811	8.99962	0.454315	0.670842	8.51973	14.9781	10.1064	10.5344	12.1217	11.2437	0.121307	0.926665	expressed protein
LOC_Os01g05070	9.3574	6.89571	10.3508	5.12749	0.104627	0.835949	6.51246	5.66342	7.45641	8.8053	0.364084	0.470778	6.97431	8.69682	7.30409	8.40943	0.106078	0.849847	8.71039	13.3543	8.44228	9.25761	8.21169	10.3862	0.112	0.841499	expressed protein
LOC_Os01g05080	54.9933	55.6352	27.8292	40.7511	-0.448353	0.279396	60.3002	59.5885	42.8639	45.4302	-0.493598	0.288983	62.592	47.519	37.9759	35.2617	-0.483365	0.248881	49.1605	61.4963	64.2658	36.7085	38.6993	46.8078	-0.326263	0.473531	thylakoid lumenal protein, putative, expressed
LOC_Os01g05090	25.7095	25.2856	22.2439	16.638	-0.196525	0.393272	23.5259	25.3595	22.8979	19.8195	-0.245187	0.334854	23.8483	28.9662	17.8643	28.0626	-0.12151	0.647929	32.012	32.5048	30.8128	24.5546	14.2924	20.6579	-0.339366	0.0869666	expressed protein
LOC_Os01g05100	1.4025	1.82975	1.68234	0.749553	-0.253455	0.792443	1.83709	0.808979	1.47852	1.22817	-0.0247494	0.988539	1.66393	1.48322	0.409399	1.31663	-0.834883	0.322018	2.02489	1.23367	1.26796	1.18864	1.1223	0.797452	-0.454518	0.635118	expressed protein
LOC_Os01g05105	1.85832	1.6577	1.64566	0.995849	-0.225373	0.550179	1.39471	1.60629	1.41787	1.51747	-0.0828484	0.892449	1.95229	1.65389	1.27779	1.41319	-0.326987	0.364486	1.33834	1.35644	1.59865	1.47936	1.40232	1.1503	0.0274764	0.960286	expressed protein
LOC_Os01g05130	22.7846	25.1725	23.7892	21.0432	0.104765	0.7242	16.2116	19.7421	19.8882	21.2062	0.142509	0.692292	22.2904	24.572	23.9937	38.0816	0.481679	0.0303626	26.4022	24.7466	20.5829	20.9722	16.0139	18.8882	-0.108622	0.735127	expressed protein
LOC_Os01g05140	22.0025	20.2171	14.3348	8.98887	-0.667577	0.00964731	13.5109	16.4973	14.7869	15.4025	-0.0420716	0.939595	14.6525	20.3006	11.0684	17.8646	-0.190892	0.585453	16.5614	17.4488	17.441	12.9507	5.85173	11.8482	-0.316083	0.294564	expressed protein
LOC_Os01g05180	3.57644	3.73425	3.51209	2.78433	-0.0186322	0.972762	2.44036	2.66836	3.59018	3.17629	0.353377	0.474289	3.73576	5.0568	2.81471	4.21391	-0.236823	0.600083	4.92643	7.10018	4.71925	3.93449	2.01786	4.00687	-0.334591	0.3898	expressed protein
LOC_Os01g05210	0.871109	0.535407	1.42002	0.642565	0.729582	0.756701	0.795723	4.77987	0.284627	4.75649	-0.188296	0.9585	0.829923	0	1.62223	1.24546	1.88903	0.377098	1.0456	1.16698	0.86958	1.28291	0.769687	0.250012	-0.270847	0.927119	hypothetical protein
LOC_Os01g05220	1.05518	0.176876	2.34558	3.3115	2.47059	0.014663	0.61337	0.300774	0.752227	2.09512	1.59903	0.225346	1.55364	1.34417	3.13304	1.48121	0.823591	0.499836	1.72711	1.69629	1.23117	1.69528	2.79699	1.48668	0.192299	0.905387	expressed protein
LOC_Os01g05250	29.7417	35.9964	16.7661	26.6743	-0.3586	0.537272	36.503	32.2489	38.015	25.397	-0.167603	0.849126	35.2009	25.7031	15.7657	23.603	-0.560729	0.309036	24.0617	19.167	28.9234	23.7339	16.4388	23.9158	0.131425	0.861965	expressed protein
LOC_Os01g05280	2.03137	1.24853	3.53216	3.47633	1.31899	0.275983	0.989639	2.22927	2.52217	0.985939	0.0755741	0.977255	2.9675	0.948824	3.72473	0.929384	0.414054	0.795289	1.46297	1.19738	1.62224	1.99444	1.91452	2.79845	0.898031	0.508456	expressed protein
LOC_Os01g05289	10.9856	11.9483	7.30346	6.58727	-0.520104	0.191879	8.32385	10.5161	8.88258	7.50953	-0.249798	0.662871	9.26038	13.2566	6.65734	15.2432	0.0185586	0.979557	16.1332	16.6429	18.0629	11.8545	7.96203	10.1561	-0.473514	0.23116	expressed protein
LOC_Os01g05420	57.4238	56.5938	69.8515	53.9511	0.314827	0.00515606	58.6383	56.5477	66.5299	67.6504	0.168212	0.24271	59.935	61.4625	59.0475	66.3095	0.14537	0.28128	58.3773	64.6333	60.3465	58.1378	56.8928	57.8204	0.0772167	0.620846	IWS1 C-terminus family protein, putative, expressed
LOC_Os01g05430	6.65046	6.23466	5.72509	7.87107	0.315485	0.708949	11.4331	9.89905	8.38669	5.47419	-0.673181	0.438229	7.51068	3.92655	5.94087	2.37176	-0.308331	0.736494	5.17974	4.56475	6.68141	8.50127	5.54603	6.88421	0.632995	0.405418	OsRhmbd1 - Putative Rhomboid homologue, expressed
LOC_Os01g05460	0.644621	1.85719	0.788113	0.285299	-1.07901	0.444153	1.03046	0.821113	1.18476	0.659963	-0.0569551	0.98337	0.614143	2.2582	1.10811	3.59439	0.76591	0.603167	1.23316	1.74872	2.06836	1.89871	0.284784	0.485648	-0.354838	0.839082	expressed protein
LOC_Os01g05470	7.0627	4.65348	3.5921	1.8505	-0.922956	0.0064876	3.18274	4.96049	4.67072	4.38776	0.106387	0.877503	5.67012	7.47199	5.40671	5.80019	-0.120779	0.814297	6.84979	6.79718	6.13981	4.36862	2.56273	4.63783	-0.396405	0.315687	transcription factor X1, putative, expressed
LOC_Os01g05490	490.63	473.096	429.019	432.222	0.0538888	0.791733	509.635	490.397	488.987	468.58	-0.114602	0.61319	487.496	490.908	384.562	458.964	-0.120033	0.537613	551.977	543.07	498.405	500.82	458.747	494.615	0.059494	0.792181	triosephosphate isomerase, cytosolic, putative, expressed
LOC_Os01g05500	52.3748	50.74	55.1347	45.2406	0.161787	0.326361	51.336	52.1355	51.8663	47.809	-0.104784	0.636525	41.6272	47.4485	43.1664	45.6841	0.103433	0.590188	48.8385	57.978	47.3026	42.026	44.1504	43.5302	-0.107389	0.566712	zinc finger protein, putative, expressed
LOC_Os01g05540	15.9547	15.1263	14.012	6.43391	-0.440504	0.222413	14.1882	15.3671	15.4026	19.1031	0.171596	0.754524	16.0911	23.9837	15.0092	17.671	-0.188063	0.674166	20.4991	27.3454	20.6965	18.9886	12.6048	17.0871	-0.184435	0.678853	expressed protein
LOC_Os01g05560	20.5915	18.5553	16.9351	9.74481	-0.374479	0.27538	15.2685	17.3808	16.2629	18.2312	0.0287111	0.966884	17.6089	26.4531	12.6608	22.639	-0.2443	0.535976	22.641	21.387	25.0485	19.9355	10.4671	17.2222	-0.16219	0.704104	expressed protein
LOC_Os01g05610	33.5051	26.4965	28.9676	17.487	-0.182767	0.512868	23.6683	23.0342	21.7976	22.7215	-0.120861	0.755659	29.5091	38.7331	18.2172	22.9511	-0.632052	0.00408599	32.9329	35.8282	27.8613	26.0975	22.4991	26.5404	-0.13499	0.663117	Core histone H2A/H2B/H3/H4 domain containing protein, putative, expressed
LOC_Os01g05630	7.70959	8.07077	11.5136	4.75498	0.202642	0.675444	4.77066	5.57546	6.82577	6.78974	0.345454	0.523856	9.47752	9.32205	6.62641	9.38707	-0.149621	0.780915	7.88076	6.7566	7.235	8.3508	7.2075	7.02348	0.226442	0.650486	Core histone H2A/H2B/H3/H4 domain containing protein, putative, expressed
LOC_Os01g05650	914.433	1086.35	895.19	844.477	0.0045502	0.991944	1035.52	1019.33	1175.81	1008.86	0.0375855	0.947813	999.037	887.489	734.633	742.967	-0.249296	0.455358	1439.89	2198.41	1576.05	1363.13	1108.06	1249.19	-0.253446	0.433948	metallothionein, putative, expressed
LOC_Os01g05660	13.4174	18.9403	28.362	25.4796	0.933069	0.0152017	15.5781	17.8166	20.1808	23.2065	0.327059	0.570131	11.9448	9.50335	22.1949	16.5669	0.977302	0.0112462	11.0755	11.0912	14.04	15.765	20.0567	22.9914	0.836359	0.0277764	expressed protein
LOC_Os01g05670	135.692	122.474	120.129	92.6183	-0.0812246	0.635809	123	126.325	120.101	115.985	-0.129748	0.486106	126.085	117.957	87.8883	120.8	-0.144479	0.363723	142.936	153.18	128.086	146.819	106.306	140.17	0.175906	0.229426	3-oxo-5-alpha-steroid 4-dehydrogenase, putative, expressed
LOC_Os01g05680	23.119	17.6347	23.3856	13.3984	0.0355274	0.946491	22.6316	22.9628	23.1046	15.2826	-0.297866	0.559247	18.5104	17.8071	10.2914	16.5378	-0.364301	0.394962	25.7615	20.9435	20.6192	14.4178	10.6461	11.1524	-0.661534	0.0620717	geranylgeranyl transferase type-1 subunit beta, putative, expressed
LOC_Os01g05694	69.5145	38.3084	71.7112	23.7492	-0.0226137	0.975286	36.6828	35.9173	37.0584	47.3271	0.163437	0.857191	54.6919	72.9338	48.6668	75.4	0.0414941	0.961545	73.2446	84.5128	54.6345	64.5304	58.4193	61.9529	-0.00336335	0.998226	expressed protein
LOC_Os01g05790	22.7435	21.5967	24.48	16.9637	0.0923819	0.691047	15.8453	16.6702	16.892	20.0083	0.130822	0.63217	19.4671	21.8589	20.9153	22.8894	0.187332	0.378303	24.5149	22.1929	22.0528	20.4011	22.5719	22.0445	0.0417555	0.88624	SLT1 protein, putative, expressed
LOC_Os01g05800	146.564	139.648	115.62	128.244	-0.00758036	0.979684	157.597	149.372	136.293	130.498	-0.254616	0.296245	130.81	148.723	111.599	138.987	-0.0633508	0.827776	132.084	133.331	144.794	141.922	135.165	142.857	0.209123	0.351789	inner membrane protein, putative, expressed
LOC_Os01g05810	1.2527	0.505277	1.85063	0.450472	0.538134	0.60473	0.482749	0.98196	0.326168	0.926264	-0.274143	0.865925	1.17483	1.61137	0.942115	2.14925	0.206076	0.87107	2.25546	2.02956	1.37332	2.46467	2.05806	2.15719	0.449084	0.682987	gamma-glutamyltranspeptidase 1 precursor, putative, expressed
LOC_Os01g05820	2.02873	1.79134	1.00144	1.94752	-0.120741	0.890439	1.04403	1.45587	1.87657	2.47031	0.747294	0.340833	1.27947	1.87683	1.71914	0.980467	-0.0752551	0.943938	2.85525	3.16947	1.9559	2.84049	2.01975	3.3213	0.37308	0.633715	gamma-glutamyltranspeptidase 1 precursor, putative, expressed
LOC_Os01g05830	40.2056	46.4127	29.8807	40.2378	-0.0727574	0.852296	38.7652	37.7946	44.3271	40.5561	0.0974738	0.853288	39.2304	39.9954	27.65	38.0045	-0.187586	0.615281	41.9157	38.4594	34.8958	24.3269	23.4819	22.9728	-0.547545	0.0477467	expressed protein
LOC_Os01g05840	50.3753	55.795	31.723	36.9378	-0.405601	0.375361	78.3181	82.7678	53.9681	41.2708	-0.807068	0.0620199	65.1214	55.8446	42.0369	29.5055	-0.627715	0.141569	47.2884	31.6855	44.465	38.3588	39.0223	33.7531	-0.047101	0.946409	oxidoreductase, short chain dehydrogenase/reductase family domain containing family, expressed
LOC_Os01g05870	2.51165	0.298145	1.63421	0.200377	-0.480479	0.752348	0.354483	0.287295	0.190195	0.608216	0.255315	0.914182	0.996186	1.44442	0.843125	2.19159	0.361939	0.832352	2.0767	3.56113	1.28206	1.46848	0.828637	0.9467	-0.767883	0.607377	receptor kinase, putative, expressed
LOC_Os01g05900	32.9336	25.687	25.1788	17.3162	-0.269596	0.430469	23.5253	23.2342	21.3708	20.7999	-0.200516	0.656761	22.5283	35.3613	18.5125	21.5844	-0.422685	0.187043	30.7746	36.0015	22.9379	25.4153	22.4064	24.4431	-0.103394	0.812879	Core histone H2A/H2B/H3/H4 domain containing protein, putative, expressed
LOC_Os01g05960	4.48228	4.92508	2.86064	3.69308	-0.295418	0.444109	4.57077	3.71241	3.93768	3.29661	-0.24824	0.612351	3.58549	4.71556	3.45274	3.67581	-0.110765	0.820904	3.97166	3.86339	3.11158	3.15529	2.69009	2.99763	-0.0912615	0.861145	receptor kinase, putative, expressed
LOC_Os01g05970	105.882	110.274	78.6807	46.3414	-0.614311	0.0127204	81.0543	85.8871	73.2586	75.0632	-0.221563	0.544286	98.1781	131.702	70.8025	104.303	-0.306252	0.293173	109.217	118.514	97.8185	100.941	59.1439	71.7548	-0.178669	0.587494	OsFBO1 - F-box and other domain containing protein, expressed
LOC_Os01g05980	1.49876	1.72365	1.81349	1.49078	0.232509	0.687248	1.65134	1.61086	2.05979	1.95451	0.247976	0.731006	1.44262	1.36672	2.35061	1.32546	0.531563	0.298248	1.19623	1.47792	1.18985	1.16052	1.31061	1.45009	0.175204	0.793631	receptor kinase, putative, expressed
LOC_Os01g06000	2.21801	1.64419	1.09935	0.636749	-0.963775	0.0296689	1.30051	1.70339	1.6306	1.44567	-0.0151697	0.988539	1.64197	1.7325	1.15929	1.15705	-0.436248	0.41412	1.90229	2.63808	1.34642	1.39048	0.847467	0.916155	-0.605499	0.201149	PPR repeat containing protein, expressed
LOC_Os01g06010	117.759	120.635	85.5358	74.1485	-0.374946	0.105524	92.5456	100.888	95.5354	87.945	-0.126071	0.729563	110.148	137.38	62.591	84.3158	-0.661565	0.00165185	123.242	106.988	92.8997	108.908	60.0185	78.6603	-0.0501248	0.891457	Core histone H2A/H2B/H3/H4 domain containing protein, putative, expressed
LOC_Os01g06020	34.561	36.3384	22.3668	19.2491	-0.567136	0.00177905	34.467	34.2448	28.929	27.8298	-0.327154	0.139111	35.0543	33.9524	26.7848	36.7823	-0.0356266	0.909553	31.3752	34.2305	37.6846	29.9771	19.872	24.6585	-0.185168	0.416944	aspartyl-tRNA synthetase, putative, expressed
LOC_Os01g06050	1.54039	1.51981	2.29077	1.05253	0.297064	0.645	0.789941	1.08037	0.503307	1.20508	-0.179783	0.861913	1.90525	2.72177	1.39365	1.62279	-0.514101	0.383889	2.60313	2.82385	2.95975	2.34818	1.59982	2.04761	-0.19651	0.783573	expressed protein
LOC_Os01g06150	4.22626	2.7403	2.68761	2.50767	-0.205787	0.770744	3.30902	3.64049	3.77848	2.19776	-0.267595	0.762438	4.38042	4.59612	2.63455	2.8685	-0.605	0.318493	5.85328	8.17526	3.33799	5.60858	3.15971	4.4786	-0.0346504	0.968316	expressed protein
LOC_Os01g06230	0.700675	2.26093	0.428322	0	-2.61165	0.0856385	1.28008	0.54924	0.343408	0.637646	-0.931714	0.632581	2.16953	2.14775	0.903348	0.901603	-1.15653	0.377386	2.52309	5.35036	3.1475	2.96673	1.70252	2.41316	-0.28957	0.850857	OsSAUR1 - Auxin-responsive SAUR gene family member, expressed
LOC_Os01g06270	40.332	49.1799	33.6034	38.8721	-0.0845965	0.808269	43.6889	40.3551	41.4752	41.8524	-0.0652534	0.899266	37.8637	37.5931	33.9969	33.1426	-0.0593079	0.884375	40.0007	39.3342	35.8811	34.2295	29.3879	31.5196	-0.0718942	0.85994	expressed protein
LOC_Os01g06280	12.7228	15.1242	25.6237	27.3916	1.14442	0.00298562	13.2177	11.9676	16.1493	20.9583	0.504008	0.33682	14.7913	10.4441	29.2077	18.6999	1.05628	0.00740138	8.6561	9.22736	10.856	19.2294	21.1361	20.1623	1.18979	0.00111154	TKL_IRAK_CrRLK1L-1.4 - The CrRLK1L-1 subfamily has homology to the CrRLK1L homolog, expressed
LOC_Os01g06290	21.4834	23.4165	22.0821	17.0805	-0.00352281	0.990146	21.5899	24.5	22.5973	20.8671	-0.134255	0.626458	19.8964	23.6036	16.373	24.1338	-0.0197733	0.951686	20.3088	20.5857	20.3591	18.3004	15.9587	20.8363	0.0922659	0.721538	splicing factor, arginine/serine-rich, putative, expressed
LOC_Os01g06454	2.29631	1.31601	2.88334	1.37339	0.420798	0.636888	1.36059	3.40543	3.77176	4.01005	0.660107	0.476496	2.24687	5.54404	2.40042	3.24762	-0.357889	0.697579	3.18463	4.38989	3.34548	2.97054	3.01601	4.38179	0.174041	0.86845	heat shock protein DnaJ, putative, expressed
LOC_Os01g06460	34.8755	43.2329	99.8746	64.3487	1.24903	0.000177477	34.9068	43.439	55.9752	96.1084	0.904732	0.0167248	43.1422	44.4738	139.852	108.822	1.6333	5.06721e-07	40.1998	43.28	47.5168	84.3603	106.673	84.5728	1.1025	0.000616837	uncharacterized Cys-rich domain containing protein, putative, expressed
LOC_Os01g06470	23.2	16.2109	19.1956	10.1973	-0.243811	0.52716	12.9427	14.3585	14.2953	18.7607	0.224131	0.643494	16.6305	23.4484	15.689	23.5702	0.0564553	0.913187	20.6843	18.7761	19.8781	16.4962	12.3219	14.7	-0.193137	0.64859	expressed protein
LOC_Os01g06490	21.8039	20.1271	15.673	14.3296	-0.274079	0.310926	19.8169	22.4164	24.353	20.4906	0.0373775	0.940012	22.8085	21.4465	21.2596	18.7748	-0.03018	0.941863	19.9985	24.5052	20.5547	20.9369	17.0145	19.0093	0.0357113	0.930052	OsSCP1 - Putative Serine Carboxypeptidase homologue, expressed
LOC_Os01g06500	7.67326	7.86032	13.6939	12.4744	0.958834	0.022324	7.55896	6.21142	11.5526	12.7794	0.767681	0.11312	6.78488	8.69665	14.4835	9.3359	0.766615	0.0844336	9.48122	9.9973	10.2131	8.27238	16.6173	13.7317	0.309698	0.571048	PHLOEM 2-LIKE A5, putative, expressed
LOC_Os01g06510	5.68123	4.63738	47.4771	18.2271	2.82221	7.10505e-10	3.3845	3.80208	11.5559	24.6043	2.27569	3.51433e-06	6.48231	8.43679	55.7206	37.467	2.78929	1.63819e-09	6.81252	8.1764	7.08987	19.5449	33.4519	26.6621	1.81018	6.16123e-05	arginyl-tRNA synthetase, putative, expressed
LOC_Os01g06550	4.09259	2.70891	3.47014	1.63217	-0.240376	0.676025	1.94453	2.5265	4.07042	3.8063	0.768461	0.129521	3.35636	4.26695	2.58988	5.94136	0.215944	0.725289	4.79094	4.88015	4.28423	2.88118	1.64248	1.96195	-0.791248	0.0751004	NF-X1-type zinc finger protein, putative, expressed
LOC_Os01g06580	0	1.05587	3.26714	3.80157	2.92179	0.477936	0	0.128249	0.200467	4.65287	5.19041	0.228346	0.155874	0	9.31625	0.140351	6.1301	0.0980121	2.06202	0	0.209986	0.0903573	2.31297	2.43	0.900385	0.869553	fasciclin domain containing protein, expressed
LOC_Os01g06590	48.7838	54.0918	108.65	105.967	1.27132	0.00103222	46.943	45.9516	66.7585	87.337	0.676078	0.166035	46.6055	42.4885	131.484	67.6563	1.31527	0.00070953	40.647	42.537	40.3024	54.72	85.2867	68.8619	0.74274	0.0771895	zinc finger, C3HC4 type domain containing protein, expressed
LOC_Os01g06600	43.1187	42.519	39.8503	40.642	0.125959	0.554962	37.4562	40.0178	39.7927	45.28	0.0835117	0.779308	40.8851	44.3518	39.5027	46.4654	0.109557	0.638749	41.9682	39.3903	39.7529	27.2153	23.1965	29.3953	-0.359735	0.0328411	glutaryl-CoA dehydrogenase, mitochondrial precursor, putative, expressed
LOC_Os01g06640	1.89923	5.02118	2.16264	1.33502	-0.824918	0.305016	4.61781	4.86034	2.5461	2.66883	-0.913132	0.309145	1.27725	2.56836	1.39233	2.22823	0.00353062	0.998489	1.76004	1.52658	4.01484	1.93326	2.44312	2.21241	-0.0954295	0.938873	basic helix-loop-helix, putative, expressed
LOC_Os01g06660	1.33889	2.31446	1.55167	1.51847	-0.0529116	0.953762	2.3505	3.00097	1.53798	2.37979	-0.500438	0.562131	1.99311	1.99706	2.51733	1.25624	0.0739128	0.943307	2.16581	1.73199	2.32702	1.8794	1.18301	2.97207	0.377276	0.632451	thiamine pyrophosphate enzyme, C-terminal TPP binding domain containing protein, expressed
LOC_Os01g06740	0.706462	0.226545	7.8611	9.32568	4.45623	6.04433e-05	0.0841728	0.192618	3.3119	10.9575	5.62459	3.46155e-06	0.994959	0.269004	14.7841	1.55461	3.89393	0.00054511	0.829542	0.419713	0.946136	4.32004	7.95189	7.93398	3.21411	0.00320407	ribosome inactivating protein, putative, expressed
LOC_Os01g06750	1.62783	1.14058	0.928753	0.778088	-0.488191	0.63643	1.04087	1.93954	0.733991	1.03698	-0.797362	0.473746	1.45781	0.712816	0.475702	0.837854	-0.670301	0.526171	1.31889	0.811229	0.389994	2.32544	0.834217	1.0652	1.16654	0.168544	verticillium wilt disease resistance protein precursor, putative, expressed
LOC_Os01g06790	3.76137	1.58441	3.42256	0.760605	-0.212106	0.815155	2.87309	3.01198	2.17722	2.90661	-0.263864	0.825969	3.64532	2.7262	2.22959	4.07505	0.0381464	0.976311	3.751	3.17973	2.62186	4.28594	2.97963	3.12691	0.369454	0.682187	disease resistance protein, putative, expressed
LOC_Os01g06836	0.278387	0.285174	1.86566	0.383319	2.11755	0.0576791	0.367316	0.315207	0.606402	1.63267	1.65814	0.198374	0.825144	0.270897	4.25377	1.85743	2.62427	0.00965999	0.389844	0.124314	0.264665	1.18442	4.09958	1.57133	2.56084	0.0112864	disease resistance protein SlVe2 precursor, putative, expressed
LOC_Os01g06870	2.9561	3.39936	28.8612	12.5205	2.85409	5.05167e-06	5.05214	6.02972	17.5727	28.9846	2.01808	0.0035003	4.81503	2.19918	52.4001	17.5057	3.48115	1.84659e-08	2.14612	2.86152	2.44776	22.0018	66.9271	30.6523	3.56556	3.98917e-10	resistance protein SlVe1 precursor, putative, expressed
LOC_Os01g06876	0.581949	0.577794	7.04194	2.77374	3.23271	8.45793e-06	1.39031	1.4387	5.35335	8.55508	2.2436	0.00277217	1.40741	0.627278	14.1591	6.56668	3.49872	3.38401e-07	1.37018	0.575711	1.264	6.6257	15.1885	7.7087	2.89055	6.97215e-06	Cf-2, putative, expressed
LOC_Os01g07070	19.353	21.7464	17.654	14.4032	-0.161872	0.602083	17.4807	18.857	21.2488	19.662	0.120912	0.773406	15.468	21.1943	13.5674	25.0728	0.146132	0.663409	17.1627	17.8298	17.2839	14.2907	11.8934	13.4671	-0.176347	0.582049	transposon protein, putative, CACTA, En/Spm sub-class, expressed
LOC_Os01g07080	5.71957	4.25828	4.76738	3.59171	-0.0534526	0.906419	3.21362	4.29731	4.59094	6.04966	0.451719	0.223199	4.83227	7.56094	4.1925	6.0174	-0.187632	0.644973	5.18782	6.03725	5.66952	4.41831	3.16568	4.19986	-0.23339	0.543786	DEAD-box ATP-dependent RNA helicase, putative, expressed
LOC_Os01g07090	146.249	159.015	109.119	127.987	-0.140064	0.71887	198.148	190.002	145.355	111.425	-0.646513	0.0401821	153.821	132.593	104.375	95.9618	-0.40601	0.216121	153.187	139.859	150.507	131.893	136.397	125.268	-0.0518104	0.91681	5-azacytidine resistance protein azr1, putative, expressed
LOC_Os01g07100	31.7902	33.1924	31.9397	29.7439	0.130951	0.541452	30.2024	29.4887	36.6831	40.1639	0.312779	0.111432	25.0137	25.6107	22.4821	26.4726	0.0470517	0.865318	31.7936	28.4268	27.5362	27.9179	24.9294	25.2208	0.0134334	0.965964	expressed protein
LOC_Os01g07120	3.2073	2.23208	6.38791	3.26982	1.00459	0.00968683	2.32555	2.41629	2.81357	5.4855	0.752794	0.0968902	2.65141	3.58491	5.30956	6.56257	1.02819	0.00795029	3.87598	4.00241	4.47415	4.73268	6.35141	4.91056	0.378393	0.427152	AP2 domain containing protein, expressed
LOC_Os01g07140	2.98371	2.55889	4.79315	2.96354	0.670426	0.0672637	2.02828	2.17567	3.04373	2.90475	0.449959	0.33886	2.33031	3.23598	3.86167	4.85125	0.744248	0.0388388	2.13947	2.70503	2.67172	1.83944	3.08082	3.12165	0.140349	0.795988	kelch repeat-containing protein, putative, expressed
LOC_Os01g07170	46.0443	39.6828	41.8047	25.8729	-0.158166	0.762299	24.8631	33.1918	32.5648	27.6344	0.00623798	0.996112	39.0086	51.223	20.0631	53.2484	-0.25624	0.622841	48.9801	49.8229	43.0129	46.2445	23.3801	34.6766	-0.0740066	0.90984	HORMA domain containing protein, putative, expressed
LOC_Os01g07200	38.4128	46.1486	38.065	47.7052	0.246571	0.460737	41.0692	38.6307	53.9345	48.1067	0.304756	0.418192	35.3368	34.7995	29.3844	32.1498	-0.0887703	0.834727	37.5131	34.1682	34.1369	28.7371	34.1114	32.8239	-0.0430293	0.929032	staphylococcal nuclease homologue, putative, expressed
LOC_Os01g07250	37.5592	36	25.3011	22.3548	-0.420456	0.0445745	30.7419	34.176	30.5931	28.7607	-0.179191	0.550277	30.3771	28.0963	19.0265	31.9307	-0.131458	0.640512	40.8173	39.2895	33.4351	31.4843	22.2152	29.896	-0.148445	0.579514	saposin-like type B, region 1 family protein, putative, expressed
LOC_Os01g07260	8.90595	6.31755	5.11218	4.38617	-0.469869	0.128432	6.42254	6.43873	6.14805	5.28133	-0.221273	0.61533	6.25201	8.26886	3.20384	5.45707	-0.667975	0.0225066	8.47961	8.95262	6.81814	5.3582	3.72744	4.17038	-0.607752	0.0317702	expressed protein
LOC_Os01g07270	13.2792	7.84479	7.56589	7.76013	-0.237985	0.722494	12.0122	10.4092	5.93959	7.74357	-0.764918	0.211992	15.1079	9.48444	6.42702	8.73714	-0.622729	0.28014	13.4632	9.11926	9.92812	8.06951	6.49308	5.21725	-0.555608	0.343797	transposon protein, putative, unclassified, expressed
LOC_Os01g07280	11.235	8.92359	8.97039	8.91559	0.0460449	0.91623	10.2926	9.38452	6.6141	7.52668	-0.530026	0.107645	11.2655	8.90716	7.47465	7.40402	-0.338142	0.317648	8.87569	7.77999	6.6563	8.09218	8.06021	6.37378	0.0483133	0.921981	disease resistance protein, putative, expressed
LOC_Os01g07300	13.7466	12.489	12.2106	15.2986	0.298832	0.384726	10.7283	12.5802	12.4281	14.2711	0.145435	0.775375	16.339	12.7988	13.7653	14.7691	0.0650873	0.890139	11.414	13.0339	11.4481	12.1618	8.72631	13.1	0.233182	0.534121	uncharacterized 50.6 kDa protein in the 5region of gyrA and gyrB, putative, expressed
LOC_Os01g07310	48.8657	44.7123	40.3577	34.1976	-0.12358	0.635401	38.4719	37.9823	45.7364	47.0095	0.22672	0.403593	44.0411	48.0625	26.959	47.3933	-0.241519	0.306651	54.37	51.3445	46.1795	44.4572	30.6	37.2873	-0.157573	0.541676	transporter-related, putative, expressed
LOC_Os01g07320	2.43698	0.869711	1.60186	2.50506	0.571688	0.549273	1.29256	1.29406	1.23292	1.00157	-0.262915	0.86853	2.92093	2.54736	1.62162	3.03467	-0.169456	0.887082	2.47694	3.53851	2.69055	2.02606	0	0.812234	-0.87426	0.317903	expressed protein
LOC_Os01g07340	1.76784	1.20467	0.897956	0.861793	-0.541137	0.320417	0.77232	1.28534	0.577624	0.652852	-0.794536	0.196032	1.65985	2.19896	1.01297	1.6484	-0.454656	0.415126	2.58326	2.22413	2.54297	1.33951	0.973428	1.94127	-0.428539	0.421884	pentatricopeptide, putative, expressed
LOC_Os01g07350	4.51485	3.91673	4.79154	4.02416	0.268458	0.218844	4.5251	4.44841	5.22461	4.62231	0.0828301	0.813953	4.74945	6.16447	5.30878	6.30713	0.188831	0.422172	5.40513	4.92686	4.80203	7.13401	6.13616	6.99182	0.638344	0.000106666	transposon protein, putative, unclassified, expressed
LOC_Os01g07370	40.7192	45.2925	184.383	183.495	2.30854	9.44045e-11	39.1338	40.0474	93.5051	179.106	1.72748	6.74427e-06	55.5208	41.9906	185.9	133.472	1.83663	6.14693e-07	59.4007	50.6232	46.3175	159.901	207.663	172.575	1.82762	7.94729e-08	KIP1, putative, expressed
LOC_Os01g07376	25.2135	34.2059	19.1376	21.9674	-0.317226	0.292469	37.1944	38.3247	33.9404	32.908	-0.226977	0.555522	38.7458	38.4368	27.9723	37.6918	-0.148592	0.684506	29.8331	36.0733	30.0505	34.1417	24.16	29.3863	0.143863	0.696562	thioredoxin, putative, expressed
LOC_Os01g07382	8.22308	9.8231	5.32016	5.60779	-0.51479	0.0812078	6.66385	7.72498	5.95907	4.97921	-0.446087	0.196745	9.69379	11.2649	5.74771	9.6891	-0.366538	0.246926	9.67824	9.13003	8.73338	8.03433	4.94744	6.94242	-0.141993	0.72167	expressed protein
LOC_Os01g07390	5.23389	3.79294	4.08739	2.80127	-0.193818	0.733847	3.62463	4.2172	3.65092	5.67139	0.197537	0.79121	4.42981	5.88428	2.55266	6.59905	-0.123758	0.849541	5.36919	6.0854	5.1032	3.33421	1.54868	3.52131	-0.531665	0.260618	zinc finger, C3HC4 type family protein, expressed
LOC_Os01g07400	16.706	16.5183	16.0657	14.1922	0.0698282	0.798429	13.5397	14.6071	16.9911	16.142	0.18475	0.520852	14.6557	15.8485	10.0994	16.1009	-0.143528	0.592645	16.6947	18.3308	13.335	14.9272	16.6234	14.2682	0.0136255	0.968613	WD40-like domain containing protein, putative, expressed
LOC_Os01g07410	4.56016	4.34706	4.74528	3.6838	0.118228	0.740032	5.23724	4.96277	4.68695	4.59315	-0.187802	0.641747	5.04053	6.14569	3.53894	4.17776	-0.437095	0.122499	6.19769	9.46601	6.57253	5.49335	4.63557	4.68875	-0.384525	0.158445	growth regulator related protein, putative, expressed
LOC_Os01g07490	22.2018	20.8139	20.869	15.3228	-0.0555525	0.794244	22.1421	23.7283	22.4558	20.1441	-0.156728	0.468831	20.4072	20.617	18.1674	19.0528	-0.0365171	0.884108	20.9379	24.6656	21.6872	18.4742	18.0587	18.7866	-0.112878	0.579003	RST1, putative, expressed
LOC_Os01g07500	9.25836	4.33315	8.91296	3.55404	0.043498	0.964491	4.76793	5.05424	3.81993	3.80438	-0.416213	0.67454	4.47782	9.68037	3.91789	8.95525	-0.0694078	0.950705	8.24965	16.0226	9.67996	7.82626	10.3716	12.6894	0.0292528	0.977889	alliin lyase precursor, putative, expressed
LOC_Os01g07520	26.0758	24.4565	24.8454	17.5632	-0.0610607	0.784999	20.1471	20.3895	22.2096	23.4171	0.119123	0.63888	22.4057	27.4682	16.5736	25.4486	-0.165735	0.408859	25.1773	24.7608	23.7277	23.3803	20.7035	22.7847	0.0632444	0.797957	proline-rich family protein, putative, expressed
LOC_Os01g07530	87.9028	58.1099	138.342	125.033	1.06801	5.26309e-06	53.741	61.7819	97.201	134.644	0.953087	0.000138696	70.2124	90.132	103.779	144.629	0.720797	0.00403766	116.625	133.782	106.383	134.427	149.17	151.739	0.425262	0.117016	uncharacterized glycosyltransferase, putative, expressed
LOC_Os01g07540	8.08357	6.1962	6.08377	4.35899	-0.253041	0.510368	7.38402	6.4336	7.10399	5.0452	-0.237308	0.615882	7.05222	7.02523	4.73838	6.27022	-0.267768	0.503547	7.75111	6.02449	5.64459	4.97179	4.26903	5.46671	-0.157306	0.726321	G-patch domain containing protein, expressed
LOC_Os01g07590	19.135	15.2784	30.4771	24.1168	0.868508	0.000947174	16.2603	19.8157	16.1753	21.5355	0.0132403	0.984246	21.2073	20.2328	30.8109	25.0891	0.553318	0.053305	20.4183	22.3793	18.0249	23.3202	25.2831	24.0632	0.380978	0.212076	universal stress protein domain containing protein, putative, expressed
LOC_Os01g07600	1.39622	1.11432	0.662423	0.442705	-0.985375	0.0469594	1.06599	0.784087	0.490245	0.568934	-0.853336	0.145168	1.38976	1.93456	0.358224	0.572052	-1.75013	0.000124386	1.80096	1.34002	1.67608	0.92071	0.607622	1.27393	-0.400461	0.471619	expressed protein
LOC_Os01g07610	2.62835	2.44649	2.10109	1.27512	-0.403199	0.488606	1.2697	1.46598	1.58546	1.40295	0.0765264	0.941365	2.55224	2.12481	0.890598	2.4932	-0.42809	0.480674	3.13968	2.25484	2.65978	1.43296	1.13884	1.54496	-0.700934	0.173968	PPR repeat domain containing protein, putative, expressed
LOC_Os01g07630	3.19233	2.35806	1.97499	1.75333	-0.363937	0.255635	3.2674	2.75865	3.05379	2.88767	-0.0714449	0.898058	3.26126	3.16633	1.57026	1.46824	-0.975993	0.000316315	4.03378	4.62183	4.37696	2.91717	2.03903	2.7652	-0.460035	0.0981385	BRASSINOSTEROID INSENSITIVE 1-associated receptor kinase 1 precursor, putative, expressed
LOC_Os01g07700	93.5425	118.143	96.9202	106.266	0.156916	0.73301	117.626	112.841	120.765	109.994	-0.0498505	0.945563	108.786	79.3542	99.3794	74.8625	0.00935402	0.989657	90.5187	85.2966	89.2416	99.4022	100.41	89.5681	0.246279	0.583404	expressed protein
LOC_Os01g07720	18.1954	17.447	16.0927	12.0745	-0.143908	0.440402	16.4336	18.565	16.273	15.0872	-0.208913	0.289486	19.0274	17.471	14.0536	16.5075	-0.162977	0.385246	19.4963	19.2746	18.2577	19.2006	15.8758	17.9802	0.120356	0.538837	dolichyl-P-Man Man-PP-dolichyl mannosyltransferase, putative, expressed
LOC_Os01g07730	37.1672	38.1512	33.8478	48.6234	0.371225	0.4386	37.8002	37.9434	52.7547	56.7014	0.479005	0.365642	49.1277	34.0883	30.0839	20.3352	-0.596603	0.181402	30.245	30.7214	30.3743	45.5569	32.0124	39.2836	0.628576	0.139942	phosphate/phosphoenolpyruvate translocator-related protein, putative, expressed
LOC_Os01g07740	8.62032	8.7864	8.05105	7.11782	0.00530682	0.987716	8.23704	8.79347	11.1259	9.45601	0.223041	0.456688	10.4984	9.94049	6.98255	11.1704	-0.0989622	0.751794	10.7542	11.7832	9.82506	6.66449	7.23656	7.49342	-0.452061	0.0337053	DEAD-box ATP-dependent RNA helicase 14, putative, expressed
LOC_Os01g07750	34.6551	34.0606	25.7948	24.4769	-0.241284	0.346826	32.1071	29.4172	35.2457	34.5199	0.12903	0.723622	27.0291	36.9159	22.5325	37.1608	-0.0203569	0.960034	38.7547	40.9893	34.7607	29.75	22.1323	26.3985	-0.289431	0.239561	expressed protein
LOC_Os01g07760	94.4163	94.7012	169.242	130.531	0.859758	0.00802853	79.2147	89.7338	123.055	145.022	0.615157	0.106796	102.024	97.1996	205.366	131.289	0.897682	0.00574667	91.6028	105.054	87.0648	113.664	230.098	149.397	0.636033	0.0587453	phospholipase D, putative, expressed
LOC_Os01g07770	11.9859	7.98594	21.5089	16.6721	1.14048	0.00573792	13.6628	13.6589	25.1761	40.3311	1.20691	0.00496234	18.0405	11.1587	27.8758	27.9948	1.03032	0.0139161	15.8679	13.2368	10.3849	28.8886	25.1856	19.2525	1.02082	0.0106946	peroxidase precursor, putative, expressed
LOC_Os01g07780	31.4253	38.3325	28.9632	31.9677	0.0210367	0.967215	35.7717	45.7802	43.6465	51.2571	0.16961	0.76567	39.9347	31.2479	35.4871	28.9902	-0.0271768	0.965516	34.6445	30.8941	29.6189	33.8564	28.0228	37.3394	0.320172	0.42852	embryo-specific 3, putative, expressed
LOC_Os01g07800	16.495	14.4751	10.078	7.04263	-0.662893	0.00292354	20.7632	20.3912	10.7835	9.97535	-1.03883	1.60171e-06	17.1656	17.02	13.2103	12.5035	-0.299869	0.256059	18.2579	14.1843	14.7934	17.9271	15.0541	16.6531	0.284862	0.273184	thiol-disulphide oxidoreductase DCC, putative, expressed
LOC_Os01g07810	28.8592	31.434	30.1908	21.1999	-0.0437482	0.920879	25.4105	29.8749	30.4173	28.1584	0.0345538	0.956019	29.6489	35.0195	21.0455	41.8821	0.0211848	0.969471	37.0685	38.1191	28.5115	32.4898	25.4992	26.0521	-0.0858346	0.849447	protein of unknown function domain containing protein, expressed
LOC_Os01g07870	43.1151	33.566	39.3913	32.454	0.112197	0.636098	33.2895	35.8541	40.9977	46.0804	0.281359	0.205943	33.5416	44.663	32.5687	44.4151	0.0693467	0.799721	32.4098	36.9072	36.46	30.792	22.7604	26.0064	-0.161826	0.477596	ABC transporter family protein, putative, expressed
LOC_Os01g07880	58.491	40.4291	38.83	33.1901	-0.246277	0.570794	43.6934	47.2084	42.9848	32.8375	-0.310546	0.535877	46.6113	61.347	27.3164	59.8147	-0.252034	0.583302	48.6675	55.3233	54.7168	41.0378	25.5852	50.8037	-0.0487703	0.936106	transcription factor HY5, putative, expressed
LOC_Os01g07890	45.2959	47.4463	29.6759	29.293	-0.441041	0.458499	50.9476	44.8116	48.2354	39.3503	-0.180954	0.845197	40.4374	49.6014	13.5093	49.5523	-0.491442	0.418579	45.3144	50.6412	36.9411	34.9659	16.1729	21.8128	-0.490428	0.408214	expressed protein
LOC_Os01g07900	5.40185	2.24108	2.58668	4.00454	0.0463891	0.966099	2.40551	3.86386	5.09644	2.33507	0.200593	0.88908	3.08787	3.19334	2.14734	2.54867	-0.324571	0.756977	2.12754	4.55905	3.0621	4.12691	2.74443	2.55808	0.196588	0.863838	expressed protein
LOC_Os01g07910	3.47034	3.04261	3.82687	1.6865	-0.0735181	0.925178	2.02011	3.46705	2.10105	2.8795	-0.188121	0.845348	3.14419	4.23115	3.21671	3.56073	-0.0154529	0.988268	3.88984	6.61804	3.20224	4.25907	4.05833	4.04259	0.0257371	0.976101	NADH-cytochrome b5 reductase, putative, expressed
LOC_Os01g07920	4.87461	6.07809	6.12253	4.84536	0.194025	0.721774	4.52576	4.4788	2.5066	5.0179	-0.311296	0.625337	3.92087	5.77381	3.22816	4.97	-0.156105	0.800132	8.02124	7.41882	5.70935	4.61928	5.15436	3.95628	-0.562383	0.208445	prolyl 4-hydroxylase, putative, expressed
LOC_Os01g07940	4.63884	4.36437	3.59501	3.04595	-0.236029	0.545989	3.73377	4.32178	3.8762	3.33918	-0.208985	0.674339	3.29652	3.81288	2.12427	3.27811	-0.315303	0.423539	3.90221	2.99514	2.21232	2.78591	1.36065	2.78277	0.0311482	0.957245	AGC_PVPK_like_kin82y.3 - ACG kinases include homologs to PKA, PKG and PKC, expressed
LOC_Os01g07950	30.4876	27.4126	23.6588	11.4703	-0.55346	0.13743	21.3065	20.7218	19.3534	21.4413	-0.0955088	0.89238	19.5736	32.4369	14.7424	27.73	-0.217631	0.647727	34.3181	36.8909	32.9405	26.4057	18.3611	25.9256	-0.253986	0.573412	OsGrx_S15.2 - glutaredoxin subgroup II, expressed
LOC_Os01g07960	94.294	99.7132	76.7768	70.102	-0.195379	0.23998	103.954	95.8171	91.0274	84.3562	-0.24017	0.178302	93.0219	97.1621	77.5675	104.069	0.019773	0.939992	98.3474	98.8361	93.8693	91.3129	66.7637	80.1032	-0.0276008	0.91345	acyl-protein thioesterase, putative, expressed
LOC_Os01g07970	94.4544	45.4509	170.201	97.1843	1.12449	0.0732686	30.5005	30.8408	25.4927	54.1842	0.320456	0.756018	34.7157	100.076	105.297	259.712	1.50687	0.0117855	92.8354	101.726	74.7055	84.7053	177.478	100.274	0.203658	0.830069	expressed protein
LOC_Os01g07980	0.571472	0.526864	2.98104	0.404679	1.73226	0.197546	0.208807	0.761534	0.784237	0.416052	0.25868	0.922197	0.544453	1.80176	0.736773	4.6082	1.20857	0.402253	1.64627	1.19429	1.76031	1.3466	0.504937	1.1317	-0.16376	0.937941	ankyrin, putative, expressed
LOC_Os01g08010	5.4472	3.61506	4.11159	2.47651	-0.267202	0.477364	2.98161	2.90753	3.63582	3.52983	0.231855	0.630566	3.61459	4.4179	2.64153	3.65464	-0.262572	0.513197	3.96881	5.77541	4.62456	3.55852	2.41586	3.52214	-0.280514	0.456163	expressed protein
LOC_Os01g08020	160.18	191.296	117.341	149.042	-0.171462	0.849038	283.913	257.625	162.765	103.928	-1.07182	0.153446	191.408	85.2053	114.692	42.4637	-0.660689	0.393259	120.217	115.27	164.907	179.352	142.181	148.504	0.438905	0.605716	boron transporter protein, putative, expressed
LOC_Os01g08090	8.80947	12.4988	14.5326	6.86398	0.158558	0.844454	6.40876	8.97301	8.68693	19.2984	0.8113	0.255872	8.84527	6.95293	27.5666	15.3632	1.58698	0.0042161	8.59544	6.16934	8.28246	9.26436	6.99143	8.65241	0.367091	0.636645	flavonol-3-O-glycoside-7-O-glucosyltransferase 1, putative, expressed
LOC_Os01g08100	3.17816	2.84129	3.58471	2.55746	0.225059	0.589145	2.05271	2.44094	3.14677	4.06086	0.629863	0.0943618	3.60901	4.52652	3.20071	5.25995	0.135172	0.769106	3.72809	4.15441	4.61467	2.95491	2.29756	2.40475	-0.485234	0.159771	flavonol-3-O-glycoside-7-O-glucosyltransferase 1, putative, expressed
LOC_Os01g08110	2.94096	2.90979	2.2022	0.867749	-0.765499	0.0883563	2.14042	2.32408	1.42968	2.0889	-0.39445	0.525093	2.2552	3.18292	2.15785	2.25624	-0.190793	0.75522	3.20721	2.59454	2.7619	1.74307	1.22533	1.70872	-0.574926	0.220143	flavonol-3-O-glycoside-7-O-glucosyltransferase 1, putative, expressed
LOC_Os01g08120	2.78271	2.96705	2.84005	2.14188	-0.0131246	0.98018	2.38717	2.71239	2.03982	2.51037	-0.215219	0.697357	1.93649	3.09401	1.22707	1.7644	-0.658154	0.0773105	3.24573	3.0925	3.91311	2.6371	1.92422	2.20844	-0.347411	0.381237	pentatricopeptide, putative, expressed
LOC_Os01g08130	14.4473	12.8408	10.4671	25.8691	0.692091	0.427736	16.561	11.917	13.9764	11.3002	-0.22729	0.87667	18.5323	13.4384	18.9509	5.67024	-0.197218	0.864787	7.82059	10.8157	9.21066	10.3952	12.8487	15.4475	0.638815	0.485257	phototropic-responsive NPH3 family protein, putative, expressed
LOC_Os01g08140	11.8832	10.6554	18.1107	27.8094	1.27368	0.0218265	15.2413	13.9723	20.0252	15.7028	0.239183	0.812081	22.4876	14.9691	22.2461	13.1264	0.0519164	0.959138	7.4737	8.4394	13.4409	13.605	19.0575	14.9969	0.692495	0.274424	phototropic-responsive NPH3 family protein, putative, expressed
LOC_Os01g08160	0.974355	1.11218	3.19556	1.78654	1.4276	0.00661603	1.75888	1.8185	2.29675	2.42789	0.34997	0.676196	1.74606	1.13777	3.4296	2.76624	1.21726	0.021889	2.84029	1.75282	3.09658	3.98032	2.70572	2.31705	0.434591	0.502541	MYB family transcription factor, putative, expressed
LOC_Os01g08200	23.8613	23.4067	21.724	16.1207	-0.126886	0.463216	22.0813	24.7415	22.504	22.2977	-0.113994	0.593403	25.5337	23.7163	20.4806	25.2449	-0.0173822	0.945372	25.6646	28.459	23.5782	22.3593	17.1219	20.4317	-0.121225	0.49439	ubiquitin carboxyl-terminal hydrolase 14, putative, expressed
LOC_Os01g08260	1.1353	0.829443	1.83323	2.0857	1.2232	0.00793254	1.60449	0.90672	2.1207	1.73495	0.56724	0.351816	1.30611	1.36948	1.657	2.09482	0.579103	0.28103	1.90909	1.49794	1.59457	2.09788	1.30595	1.32793	0.188791	0.784148	pleiotropic drug resistance protein 4, putative, expressed
LOC_Os01g08270	62.4571	80.9236	45.1496	39.9399	-0.55346	0.116247	57.8622	55.7213	59.4671	51.0272	-0.0909496	0.89251	54.3572	67.6217	33.2099	65.7244	-0.240344	0.587739	74.0535	56.6316	59.9396	44.0438	25.5764	30.2275	-0.6303	0.0610048	aminotransferase, classes I and II, domain containing protein, expressed
LOC_Os01g08280	36.6296	38.8674	30.3377	30.5303	-0.0974845	0.791026	38.967	34.4199	33.0283	27.5994	-0.327878	0.353474	30.9528	32.7173	14.9203	27.5776	-0.520393	0.0639999	33.1596	31.9845	29.7065	26.0179	17.9113	20.1377	-0.30434	0.332056	expressed protein
LOC_Os01g08290	20.1255	19.7289	18.4801	14.0561	-0.0976143	0.797343	14.1176	14.0008	16.5644	16.4862	0.181572	0.683503	16.6121	21.6169	10.0722	19.11	-0.321765	0.328992	24.055	20.4313	18.8429	17.3627	10.6794	12.8439	-0.333432	0.29309	transmembrane protein, putative, expressed
LOC_Os01g08300	41.1841	57.2291	41.8381	50.9839	0.132246	0.806663	64.0631	71.8182	63.7722	56.7623	-0.222699	0.72847	62.2673	60.6369	44.1191	66.3068	-0.0775201	0.903506	45.1353	62.6085	35.2387	42.633	22.6773	31.6057	-0.201144	0.722751	expressed protein
LOC_Os01g08310	27.9929	43.1936	16.2848	11.6799	-1.1679	0.018198	27.5711	26.0886	22.8311	11.2789	-0.701817	0.25952	19.6967	27.0891	6.74965	16.6812	-0.946411	0.070532	17.5055	20.1817	22.9462	20.0623	10.9036	14.259	-0.0904912	0.915328	serine/threonine protein phosphatase 2A 59 kDa regulatory subunit Bgamma isoform, putative, expressed
LOC_Os01g08320	132.472	143.335	85.9206	79.224	-0.533301	0.065809	114.764	124.604	105.983	81.4829	-0.401092	0.250002	109.657	125.215	47.3679	96.9044	-0.646032	0.022077	89.5465	85.4473	88.3698	66.0895	55.1429	57.2907	-0.359731	0.254154	OsIAA1 - Auxin-responsive Aux/IAA gene family member, expressed
LOC_Os01g08340	3.27393	2.35681	7.43882	3.61255	1.14712	0.00133738	3.64608	3.19914	4.15435	4.83646	0.340439	0.530231	2.88414	3.57426	5.91701	5.71322	0.963175	0.00875981	4.0576	4.70435	2.9548	4.72255	7.03375	5.00064	0.47568	0.25211	zinc finger family protein, putative, expressed
LOC_Os01g08370	3.15917	2.34045	5.5407	0.898841	0.343883	0.719017	1.77784	2.9186	2.82019	4.10712	0.51281	0.642777	3.816	3.80429	4.07297	7.47689	0.661197	0.454589	3.30107	4.62517	2.46176	4.92263	3.43934	3.83726	0.499512	0.593445	symbiosis-related disease resistance protein, putative, expressed
LOC_Os01g08400	15.0602	14.095	26.7122	15.1991	0.698962	0.077029	12.5062	14.5777	13.1686	21.5445	0.305409	0.592308	14.8916	13.0396	23.7311	16.8587	0.668923	0.0978782	17.9229	17.3095	14.8385	20.7514	23.5388	23.3799	0.558976	0.170833	syntaxin, putative, expressed
LOC_Os01g08410	60.2857	60.4489	75.3997	66.1194	0.433904	0.162907	56.5313	58.4208	65.9775	83.9814	0.330632	0.388784	57.5692	56.1434	89.9652	66.4159	0.590077	0.0456082	55.1312	59.7246	56.8468	62.9064	74.6132	76.6991	0.442491	0.148414	early fruit mRNA, putative, expressed
LOC_Os01g08420	20.2311	23.7125	16.42	16.4188	-0.210217	0.454099	18.858	20.709	22.4164	18.5799	0.00208613	0.998978	17.8076	22.2008	13.6267	17.5875	-0.26384	0.343305	20.4204	23.573	20.9581	17.2282	12.7737	12.7913	-0.377631	0.123905	EMB2410, putative, expressed
LOC_Os01g08430	19.8268	22.0759	20.5724	18.8861	0.118441	0.571525	20.6472	21.1288	22.1837	19.9002	-0.0400447	0.906897	16.7946	19.5509	15.1353	16.0812	-0.112682	0.618699	20.7845	21.8529	20.8789	18.3252	18.2017	17.0711	-0.10648	0.636654	expressed protein
LOC_Os01g08440	265.281	346.573	201.691	298.033	-0.0547211	0.965664	343.895	349.546	164.627	127.174	-1.29825	0.18711	211.469	186.912	515.16	98.3547	0.831023	0.406493	151.074	142.717	287.203	123.574	173.833	307.93	0.307551	0.806134	UDP-glucoronosyl and UDP-glucosyl transferase domain containing protein, expressed
LOC_Os01g08450	47.5822	42.5173	51.0353	28.3607	-0.00550389	0.988382	36.9477	38.1971	37.213	38.7804	-0.0351359	0.945953	36.8365	53.8889	41.4992	54.1509	0.173715	0.586932	46.8492	51.4556	47.4714	49.6722	42.3237	44.8628	0.112597	0.748334	ras-related protein, putative, expressed
LOC_Os01g08460	431.995	450.505	279.774	350.277	-0.255628	0.456718	491.463	481.538	345.58	258.817	-0.736813	0.01353	375.655	352.378	178.298	232.034	-0.742321	0.00798671	397.877	356.535	402.738	414.009	252.48	325.314	0.0844743	0.852354	TMS membrane protein/tumour differentially expressed protein, putative, expressed
LOC_Os01g08510	39.7876	44.9828	16.6064	26.0045	-0.748925	0.0209054	42.9761	44.3556	30.8552	27.1402	-0.640842	0.0789344	33.2953	35.2974	19.7141	21.752	-0.624489	0.0660324	29.4908	35.2705	35.2466	19.1041	17.9549	20.6526	-0.592196	0.076124	MAR-binding filament-like protein 1, putative, expressed
LOC_Os01g08540	4.53807	3.37123	4.33957	4.3438	0.354671	0.259964	3.22053	3.02508	3.8412	2.80743	0.0393142	0.949138	4.92495	4.53768	3.64455	5.69127	0.0532553	0.908601	4.07461	4.11678	3.91353	3.54341	3.16778	2.93307	-0.165821	0.669947	DNA mismatch repair protein MSH6-2, putative, expressed
LOC_Os01g08550	1.62138	2.06103	1.40162	1.17425	-0.321164	0.556398	1.90743	1.44427	1.3485	1.43081	-0.321368	0.632445	1.59153	2.19452	0.865708	1.64378	-0.519145	0.312514	1.41539	2.07335	2.05995	1.08539	0.759714	1.0576	-0.636393	0.183898	aminoacyl-tRNA synthetase, putative, expressed
LOC_Os01g08560	59.0228	57.2118	95.0903	67.5213	0.674273	0.00849748	43.0267	45.8265	58.6433	82.4885	0.614356	0.0291646	53.1114	64.5611	70.9598	59.5437	0.276761	0.38488	55.7966	70.0049	59.1571	66.087	76.7524	70.5752	0.305323	0.314425	DnaK family protein, putative, expressed
LOC_Os01g08580	10.3618	12.653	8.52673	5.77653	-0.503186	0.0832866	9.98836	10.8753	9.25344	8.86298	-0.254143	0.524755	12.0313	9.5546	8.37074	8.61099	-0.247634	0.481051	9.50741	11.9524	11.6578	9.62927	8.64917	10.3156	0.00675675	0.990081	frigida, putative, expressed
LOC_Os01g08600	1.48121	1.36558	0.676078	0.472002	-1.11358	0.18684	0.757692	0.650203	1.10345	0.539186	0.169892	0.917307	0.56447	1.66044	1.0694	1.62642	0.370079	0.72006	1.7068	1.57156	1.21668	1.00345	0.3141	0.714188	-0.645101	0.479921	expressed protein
LOC_Os01g08650	10.8539	8.178	11.0246	5.55967	-0.0238521	0.965668	6.56778	7.70907	10.0181	7.59616	0.2547	0.64853	9.99951	10.8085	7.22163	12.7139	0.00579758	0.993919	9.89504	9.80922	6.81203	8.37785	6.88837	7.87473	0.0357914	0.956218	expressed protein
LOC_Os01g08660	63.5668	68.6974	49.2902	43.9115	-0.301122	0.300718	52.6383	57.899	51.9778	46.0345	-0.222984	0.553118	66.222	70.6401	38.301	73.1726	-0.235617	0.463468	69.608	72.2582	63.7918	77.7943	55.0871	58.1656	0.138223	0.700561	aquaporin protein, putative, expressed
LOC_Os01g08670	3.83418	1.54651	3.22277	3.18177	0.484394	0.632645	1.14921	2.25413	4.81537	2.07176	0.973104	0.348733	4.33781	5.03688	1.13282	4.98507	-0.598447	0.557759	4.36851	7.31944	6.81764	5.33791	3.97004	4.3845	-0.191358	0.879034	expressed protein
LOC_Os01g08680	7.24134	7.98512	9.18115	9.13291	0.4759	0.0716521	6.03102	7.66113	8.14195	10.3372	0.381881	0.223199	6.01969	8.82887	6.93584	8.72918	0.176138	0.610322	8.11668	8.54055	7.47161	7.78931	6.77461	7.4574	0.0765371	0.850286	myb/SANT domain protein, putative, expressed
LOC_Os01g08690	7.09807	6.31029	14.2864	12.021	1.17649	1.47441e-07	4.53205	4.62719	8.55511	10.8428	1.03138	3.26648e-05	4.96835	7.07274	15.0964	16.1235	1.48233	3.00719e-11	6.42254	8.03408	6.16634	11.3603	14.8792	12.379	0.943798	9.8359e-06	holocarboxylase synthetase, putative, expressed
LOC_Os01g08700	1.33845	0.897436	3.89263	2.81828	1.78657	1.25236e-06	1.25967	0.961745	2.39536	1.79017	0.862306	0.0563992	0.589284	1.3054	2.39668	3.79248	1.79688	1.64366e-06	1.26882	1.3774	1.22332	3.18078	3.55682	3.5795	1.54543	8.67882e-06	GIGANTEA, putative, expressed
LOC_Os01g08750	9.03532	9.68692	10.0901	7.39649	0.091513	0.767662	11.2167	11.7451	11.8316	10.505	-0.0899562	0.830757	9.16817	9.20197	11.1043	9.78666	0.302963	0.243849	8.72583	11.0985	8.68849	9.16392	9.13757	9.53787	0.134322	0.66942	expressed protein
LOC_Os01g08760	7.43793	7.11131	4.79005	6.17741	-0.181263	0.708183	5.20054	6.33425	6.66075	5.09753	-0.0223056	0.97974	5.51154	7.72035	6.59023	7.24708	0.17141	0.741671	7.31588	5.53568	6.24633	6.72797	6.16627	5.57398	0.100186	0.863713	choline/ethanolamine kinase, putative, expressed
LOC_Os01g08770	2.78158	1.44505	1.3675	0.625312	-0.897669	0.0903738	1.14944	1.28056	1.60132	1.26568	0.187946	0.84294	2.39768	3.44144	1.49898	1.57184	-0.815763	0.122453	1.888	3.24725	2.81448	2.11329	0.585173	2.14788	-0.159587	0.833342	WD domain, G-beta repeat domain containing protein, expressed
LOC_Os01g08780	0.330575	1.08574	1.14512	3.67597	2.03096	0.0697561	1.35885	1.03651	2.02523	3.40323	1.12143	0.448253	1.37789	0.579026	3.37404	0.726677	1.24902	0.326907	1.41358	0.631068	0.601062	1.68876	2.95738	2.31261	1.33698	0.272551	endonuclease/exonuclease/phosphatase family domain containing protein, expressed
LOC_Os01g08810	0.864296	0.79683	0.264172	1.79308	0.623597	0.66049	1.33228	1.46085	1.98563	2.7775	0.717456	0.671961	1.28661	1.0881	1.55537	0.324376	-0.140727	0.940981	0.389035	0.564454	0.647084	0.198887	0.334105	0.372085	-0.751342	0.62564	cytochrome P450, putative, expressed
LOC_Os01g08814	9.98789	11.6691	8.1408	7.5453	-0.262476	0.474223	9.08421	12.52	10.0013	9.24614	-0.215436	0.642735	13.1251	10.2931	7.36353	10.5623	-0.309748	0.396058	9.45653	9.1701	8.6197	8.3375	5.66779	6.33857	-0.155659	0.720931	expressed protein
LOC_Os01g08830	49.3415	50.5719	35.6799	26.7289	-0.486199	0.0794987	43.131	44.2841	44.5174	45.0253	-0.0166409	0.979234	45.2666	51.6667	24.3361	49.0857	-0.342303	0.262534	58.7976	54.7894	53.0779	40.1746	26.2768	29.4491	-0.526176	0.0474313	OsFBDUF1 - F-box and DUF domain containing protein, expressed
LOC_Os01g08840	4.4421	2.66674	1.3472	1.64595	-1.01684	0.282168	6.03934	6.1543	1.8227	5.82873	-0.726975	0.522552	2.85419	2.44277	3.55162	2.56996	0.333323	0.781363	1.30198	1.82677	2.12139	2.43424	3.37725	0.800519	0.0363884	0.980492	expressed protein
LOC_Os01g08850	1.69968	2.28833	2.94663	1.02688	0.13657	0.876829	1.65117	2.60123	2.38009	2.79895	0.236543	0.832513	1.79925	2.43368	1.32175	3.49472	0.233991	0.794932	1.89443	1.93001	2.83938	2.38398	1.31109	2.64814	0.326286	0.699513	expressed protein
LOC_Os01g08860	11.3285	10.286	13.8969	11.1418	0.412839	0.193508	5.48767	7.48981	12.6748	13.2253	0.945219	0.00145925	7.30431	12.8778	13.8677	16.8349	0.709074	0.013344	11.6921	10.9453	11.1618	9.4795	6.01586	8.47318	-0.176213	0.660972	hsp20/alpha crystallin family protein, putative, expressed
LOC_Os01g08870	25.0126	20.1196	25.3127	11.2931	-0.135185	0.857966	12.5741	21.5805	20.4042	17.874	0.118691	0.914047	13.7542	28.6686	9.66708	22.3209	-0.339586	0.641194	25.0863	33.3283	29.0145	18.6657	12.1627	19.3681	-0.460498	0.481715	expressed protein
LOC_Os01g08880	42.2761	32.047	37.2263	13.1775	-0.409639	0.480671	22.9725	23.1124	20.5429	24.0704	-0.0993392	0.921067	21.0681	41.8349	21.864	38.0641	0.014994	0.987893	29.4709	36.2465	34.7509	23.9467	16.9849	31.1736	-0.124222	0.872679	expressed protein
LOC_Os01g08890	38.9599	51.7146	35.0968	40.8643	-0.036476	0.934444	42.5848	42.5886	31.6392	29.6281	-0.52651	0.111012	42.1379	39.8048	35.4206	32.8827	-0.151006	0.710132	42.9421	40.7257	45.7562	47.2536	46.8645	44.5413	0.238276	0.510381	expressed protein
LOC_Os01g08930	15.1697	12.585	7.7391	3.1048	-1.19855	0.0076557	9.857	12.8193	8.36557	7.58368	-0.554845	0.360779	11.3875	20.8771	5.97195	14.029	-0.627971	0.227088	15.0843	16.8084	15.4649	8.65343	5.58646	9.73348	-0.624539	0.217524	DEAD-box ATP-dependent RNA helicase, putative, expressed
LOC_Os01g08950	3.5202	1.86439	1.9535	2.08836	-0.183382	0.814811	1.53936	1.26227	1.7987	1.80625	0.312354	0.752761	1.46281	2.95175	2.25312	3.85504	0.552432	0.426827	2.42733	1.68566	2.88385	1.90275	1.55517	1.35425	-0.374763	0.627004	expressed protein
LOC_Os01g08960	10.6328	10.483	10.9303	6.4538	-0.0975379	0.778143	8.6026	10.7501	9.91198	9.00488	-0.0835237	0.866606	11.0397	12.0106	8.28096	10.1637	-0.227659	0.475286	13.3617	12.4186	10.9174	10.1625	9.43316	11.4343	-0.0256091	0.954544	phosducin-like protein 3, putative, expressed
LOC_Os01g08970	88.1266	95.3374	79.3241	65.1995	-0.146139	0.31235	81.3113	81.4224	99.6956	91.1775	0.179085	0.257003	83.6426	92.5901	68.0321	93.3755	-0.0406374	0.833941	86.5802	90.377	84.6658	72.0872	61.7959	67.9445	-0.164246	0.24642	SSRP1-like FACT complex subunit, putative, expressed
LOC_Os01g09000	31.7348	25.3119	37.6132	18.3128	0.139805	0.702171	22.2049	26.8783	26	30.2348	0.146392	0.754475	27.7203	34.7708	30.0241	35.6402	0.172498	0.647451	27.7465	31.586	25.3443	26.8189	21.6129	26.9891	0.0872509	0.840834	glutaminyl-tRNA synthetase, putative, expressed
LOC_Os01g09010	25.3736	14.0881	172.96	105.765	3.01214	3.27835e-08	12.2137	15.9845	43.3673	75.1693	2.02011	0.000881008	26.5101	25.025	217.532	78.7846	2.70207	1.18582e-06	24.2132	30.9141	27.9389	58.6757	144.232	109.613	1.76769	0.0015096	transferase family protein, putative, expressed
LOC_Os01g09020	19.9828	18.1192	18.7035	17.5261	0.138506	0.581419	19.7077	17.1988	22.9059	24.0138	0.292948	0.22913	17.312	22.1162	19.6917	19.7322	0.113335	0.682163	20.0319	21.8131	21.8422	15.5905	13.9212	14.2433	-0.357856	0.0798591	WD domain, G-beta repeat domain containing protein, expressed
LOC_Os01g09030	4.16039	3.55641	3.42997	3.69675	0.106823	0.838221	3.72754	3.43614	3.60935	3.30743	-0.102556	0.891982	3.79663	3.95073	4.21979	2.65279	-0.0326715	0.961814	4.19018	4.17689	4.10535	3.79131	3.90135	2.81356	-0.182534	0.734594	2-aminoethanethiol dioxygenase, putative, expressed
LOC_Os01g09120	17.9939	19.8268	16.4634	23.301	0.308898	0.483071	13.403	12.9099	17.1576	13.4024	0.165315	0.7986	11.3855	15.4965	9.82696	17.7244	0.107337	0.850004	17.5956	16.5638	20.2177	15.5753	9.7173	15.9617	-0.0523037	0.934507	Twin LOV 1, putative, expressed
LOC_Os01g09150	1.47672	1.00629	0.313989	0	-2.83198	0.0745212	0.351894	1.35888	2.32861	2.97991	1.59083	0.369483	0.367018	2.19297	1.26925	3.19453	0.880699	0.62605	1.6184	0.567683	1.09873	1.65475	1.07787	0.221126	-0.0929917	0.968613	expressed protein
LOC_Os01g09180	3.09914	0	1.0104	0	#N/A	#N/A	1.69856	0.971732	0.303784	0.846107	#N/A	#N/A	0	1.08567	0	0.265857	#N/A	#N/A	4.18493	0.249106	1.85622	2.73852	0	0	#N/A	#N/A	transposon protein, putative, unclassified
LOC_Os01g09190	9.81241	1.88468	1.08303	0	-3.31652	0.0191391	0.65357	1.36207	2.45468	2.88356	1.36075	0.492656	4.67424	7.3851	0.702816	13.3716	0.195687	0.934046	6.21104	4.10787	6.12199	5.53205	2.93515	3.87228	-0.0817936	0.973455	expressed protein
LOC_Os01g09200	41.8001	37.6937	49.6465	41.5711	0.402269	0.0348333	36.307	33.5627	43.6039	53.674	0.423458	0.0382299	38.2936	43.8725	48.6311	47.0548	0.333675	0.0958244	46.5432	48.5347	42.0108	42.6072	42.7536	44.7254	0.0897065	0.744899	AGC_AGC_other_NDRh_TRCd.1 - ACG kinases include homologs to PKA, PKG and PKC, expressed
LOC_Os01g09220	13.8133	60.0783	181.257	118.584	2.17398	0.162117	9.70422	100.571	29.5866	58.2955	-0.356406	0.903538	21.8249	11.9821	453.446	45.793	4.09829	0.00316687	10.2757	9.11123	5.97726	49.4995	140.987	94.648	3.25955	0.0184281	transposon protein, putative, CACTA, En/Spm sub-class, expressed
LOC_Os01g09230	0.973646	1.11432	1.39562	1.18874	0.505595	0.455254	0.920055	1.44748	1.51386	1.68046	0.380247	0.657678	1.34344	0.705688	0.634853	0.921639	-0.320444	0.694583	0.755613	1.24138	0.976725	1.70587	1.83923	1.18521	0.697391	0.26027	expressed protein
LOC_Os01g09246	47.5656	45.5561	41.5328	36.3452	-0.0524116	0.772444	45.3198	44.7364	46.0646	42.2553	-0.0793478	0.716902	40.1171	40.5228	36.7404	41.4901	0.0545757	0.782823	43.3261	48.5909	40.0225	35.5938	32.762	32.1879	-0.221488	0.11443	glycine-rich protein, putative, expressed
LOC_Os01g09252	37.6248	50.0912	28.5937	36.7589	-0.198287	0.724345	50.6518	44.5146	45.1551	39.3683	-0.223873	0.752727	42.9691	29.4181	27.1373	19.392	-0.515667	0.292505	27.2588	27.1583	34.3882	28.9489	20.5355	25.2782	0.0190251	0.979167	WD domain, G-beta repeat domain containing protein, expressed
LOC_Os01g09270	4.87707	7.81977	1.55549	2.62775	-1.39665	0.054664	6.77935	8.31086	6.02772	5.98212	-0.380232	0.71356	5.45456	5.75693	2.36931	3.45615	-0.859302	0.279546	6.49032	3.57925	3.6287	2.81059	3.5598	3.46891	-0.387641	0.683378	expressed protein
LOC_Os01g09280	3.59603	2.1839	2.39598	3.56202	0.293694	0.664685	2.3463	1.90159	3.58085	2.23364	0.401877	0.613429	2.39277	4.94898	3.5078	4.28448	0.196337	0.796863	3.23727	3.64747	2.8327	2.73206	1.28607	2.21159	-0.235409	0.758522	myb-related transcription activator, putative, expressed
LOC_Os01g09290	4.34201	2.23248	1.70145	2.14344	-0.534352	0.602436	3.35606	2.74904	2.53731	2.12769	-0.440802	0.742496	3.02298	2.852	0.789454	3.72476	-0.364206	0.754605	2.33026	5.10086	2.07193	1.8446	1.47557	1.72547	-0.660551	0.517052	transposon protein, putative, unclassified, expressed
LOC_Os01g09300	415.083	412.57	253.921	214.157	-0.620193	0.000426124	412.311	377.169	241.615	219.208	-0.82913	2.69191e-06	322.735	393.106	174.623	276.475	-0.588346	0.00100854	417.914	421.052	345.856	226.531	181.106	198.644	-0.740069	4.68024e-06	oxidoreductase, putative, expressed
LOC_Os01g09305	37.1032	42.6147	30.9034	42.2972	0.109449	0.811255	41.1386	38.3382	47.8189	34.2772	-0.0037475	0.998051	46.9534	41.7395	26.6826	39.6519	-0.345169	0.390934	44.0294	46.4418	46.1239	41.9022	32.2866	35.3883	-0.0864421	0.871982	EMB1895, putative, expressed
LOC_Os01g09310	15.4269	14.7708	12.1136	13.1818	-0.0343389	0.943079	16.8206	14.4227	18.2976	13.2953	-0.0357375	0.958879	15.7453	12.2872	9.98931	8.98832	-0.454876	0.192375	15.587	17.6921	16.4807	14.6321	11.3327	15.7397	0.0273913	0.961329	EMB1895, putative, expressed
LOC_Os01g09320	438.484	518.515	514.93	667.343	0.535173	0.281192	591.609	572.731	693.083	659.642	0.164484	0.841662	559.024	344.871	573.684	335.281	0.142117	0.832286	334.704	381.283	351.516	386.666	438.23	429.422	0.353169	0.528145	NADP-dependent malic enzyme, chloroplast precursor, putative, expressed
LOC_Os01g09370	74.1314	80.6903	59.122	54.2656	-0.243123	0.643907	47.896	54.0724	47.5532	43.6347	-0.210335	0.761463	44.7312	80.9286	31.244	85.0853	-0.0603898	0.930691	78.9701	66.4501	70.3953	51.089	31.5024	46.6909	-0.408119	0.399958	ankyrin repeat domain-containing protein 28, putative, expressed
LOC_Os01g09384	2.94562	2.25815	1.68322	0.878569	-0.841162	0.0645432	2.51522	4.15367	3.10705	5.12819	0.255783	0.711275	3.6147	3.40693	2.62808	4.54563	0.0963382	0.888046	2.4644	2.75369	2.15055	2.38124	1.64081	1.72297	-0.105701	0.882529	ankyrin repeat domain containing protein, putative, expressed
LOC_Os01g09410	11.3217	8.20927	6.38471	5.33581	-0.527953	0.29158	11.4879	15.9026	12.2675	12.336	-0.201841	0.794617	8.54164	12.354	4.9707	14.5683	-0.0553767	0.942745	18.9795	18.2743	15.9971	13.8798	8.73279	9.48463	-0.454265	0.377556	expressed protein
LOC_Os01g09420	26.9871	22.7816	18.7438	15.8952	-0.316813	0.15767	20.212	22.7586	23.4946	23.1162	0.0671985	0.8689	21.3	25.0911	16.3578	27.3858	-0.0109225	0.978985	22.9591	25.7836	22.938	21.3605	15.1207	16.5847	-0.180935	0.481658	expressed protein
LOC_Os01g09430	52.0278	22.7766	31.5379	19.0803	-0.367022	0.660862	9.34066	9.26598	19.1646	14.3681	0.800038	0.343717	18.7049	53.052	7.80456	30.1755	-0.875504	0.229076	62.5233	72.2634	64.3606	33.0407	19.8048	31.3083	-0.891008	0.205347	expressed protein
LOC_Os01g09450	8.43193	13.6462	30.1075	44.6896	1.99277	0.000839396	10.5637	10.0678	35.466	37.3694	1.76699	0.00648356	9.89858	7.27026	32.1079	13.0109	1.55781	0.0132131	6.97971	7.11323	6.65627	11.7644	33.2377	26.4102	1.62923	0.00593233	OsIAA2 - Auxin-responsive Aux/IAA gene family member, expressed
LOC_Os01g09510	29.7973	20.4216	25.6137	8.47163	-0.410404	0.520945	13.429	21.7331	21.9059	27.2964	0.438482	0.565959	21.3383	39.7057	21.4978	39.1885	0.0712966	0.936183	28.9119	34.221	34.74	20.5976	13.0768	26.3354	-0.319642	0.649108	60S acidic ribosomal protein, putative, expressed
LOC_Os01g09540	23.0777	57.4427	13.4809	56.9033	0.0905601	0.964559	47.972	42.5793	34.1224	27.4341	-0.608852	0.790699	36.4984	14.9804	16.5851	1.54617	-1.29832	0.415263	9.89455	9.03336	18.6576	10.0973	2.87282	8.70271	-0.278635	0.898652	HAD superfamily phosphatase, putative, expressed
LOC_Os01g09550	3.74002	3.73095	2.65633	3.36927	-0.0809299	0.861438	3.91631	4.05627	4.55207	3.9394	0.0406679	0.954038	4.10833	3.26093	2.28084	2.66058	-0.487485	0.176285	3.7327	4.40596	2.93757	3.05324	2.18351	2.3491	-0.294403	0.462421	no apical meristem protein, putative, expressed
LOC_Os01g09560	45.3189	36.6196	59.1672	35.0101	0.382328	0.158263	41.0458	37.1064	39.6411	47.4089	0.101209	0.826165	47.1138	42.9516	46.0151	46.0087	0.135823	0.69892	45.3836	55.4901	43.9989	49.8269	49.0022	52.2199	0.236945	0.436592	mitochondrial-processing peptidase subunit alpha, mitochondrial precursor, putative, expressed
LOC_Os01g09570	121.863	138.742	255.394	241.847	1.13967	1.36052e-06	148.371	140.902	230.529	229.81	0.617745	0.0273255	160.384	121.973	252.258	222.03	0.857652	0.000529181	142.31	144.534	143.116	244.084	221.176	224.64	0.860501	0.000205468	6-phosphofructokinase, putative, expressed
LOC_Os01g09590	13.7777	11.2484	10.0121	12.2323	0.0620814	0.920964	10.4626	10.9301	18.9561	20.2049	0.820898	0.0682871	14.5101	11.7756	8.77449	15.1655	-0.0740035	0.913128	12.59	8.33916	9.26767	13.7208	8.50686	7.93235	0.248999	0.655514	myb-like DNA-binding domain containing protein, putative, expressed
LOC_Os01g09620	96.9023	106.653	35.3893	43.2269	-1.14518	0.0448392	117.137	93.0312	89.4492	53.072	-0.611991	0.423441	88.8441	178.525	24.2332	70.6649	-1.44495	0.00869182	156.328	138.272	142.916	46.418	21.3588	22.1744	-1.94802	7.30259e-05	zinc finger/CCCH transcription factor, putative, expressed
LOC_Os01g09640	35.8841	47.0419	23.1667	36.6502	-0.230232	0.665562	43.8131	41.0039	45.0329	51.2849	0.129744	0.87259	37.9109	47.0565	24.6646	31.9552	-0.491627	0.302237	41.2844	33.8519	41.5075	34.0109	16.1067	19.3192	-0.404191	0.409109	Myb transcription factor, putative, expressed
LOC_Os01g09660	1.81143	1.3821	1.98556	1.87988	0.490018	0.599383	1.82585	1.76268	3.3063	1.30742	0.312955	0.809812	2.02334	3.6652	1.2885	3.2686	-0.259994	0.80623	3.93622	7.12944	3.47399	5.24353	3.86335	3.06555	-0.061751	0.960742	expressed protein
LOC_Os01g09670	6.80669	6.12874	13.8438	9.26283	1.02849	9.71735e-09	6.50818	6.70687	8.82333	8.65478	0.352285	0.139228	7.87881	9.41536	10.4158	12.6058	0.508857	0.00838059	6.52849	7.20964	6.72217	10.3289	12.0565	11.4474	0.827627	8.13414e-07	pollen-specific protein SF21, putative, expressed
LOC_Os01g09700	3.54373	0.0466729	8.02555	0	1.26401	0.688487	0.0924872	0.0793666	0	0.0921415	-0.951192	0.848915	0.868161	1.86213	0.739705	3.27882	0.58468	0.878405	4.7625	6.63273	5.63113	12.6373	8.05149	21.2712	1.74314	0.575829	aminotransferase, classes I and II, domain containing protein, expressed
LOC_Os01g09740	4.08174	5.28871	4.15861	3.46655	-0.103205	0.830139	5.86988	3.80489	4.43355	3.73967	-0.297259	0.553125	3.83621	4.39596	3.81643	4.28223	0.0774239	0.888865	4.46902	4.89912	5.33313	4.3054	4.24009	4.67799	0.0254343	0.967019	F-box/LRR-repeat protein, putative, expressed
LOC_Os01g09750	5.77303	4.73937	2.89307	1.64318	-1.02837	0.00380184	3.42866	4.18952	2.61946	3.00743	-0.487146	0.302271	3.92585	6.43159	2.70013	3.60489	-0.617479	0.114805	4.90326	7.65732	6.42326	4.76179	1.96465	3.4777	-0.465875	0.245675	RNA methyltransferase protein, putative, expressed
LOC_Os01g09760	7.44018	6.46936	10.4162	6.71494	0.487982	0.0407615	6.96954	6.79274	7.27872	9.3996	0.224507	0.499582	7.47757	8.31749	7.72398	11.2758	0.348589	0.178229	10.3095	10.4363	7.86401	8.34696	7.11531	8.23998	-0.0451316	0.908876	DIRP family protein, putative, expressed
LOC_Os01g09770	20.3344	22.9298	96.5799	79.1025	2.21861	6.98676e-05	18.2984	27.6845	41.0503	68.9605	1.20954	0.0732003	30.2786	18.2161	159.397	51.8522	2.29414	4.11713e-05	21.7407	22.1793	18.0359	55.2857	102.128	67.3484	1.72874	0.00171814	expressed protein
LOC_Os01g09790	3.41023	1.81386	5.98675	2.57744	0.885748	0.120655	1.98888	1.78898	2.39137	3.36606	0.554239	0.465467	3.09904	4.98538	4.39665	10.8916	0.972985	0.079697	5.00648	5.46113	4.01776	4.86782	4.86745	5.73698	0.294414	0.688655	IQ calmodulin-binding motif domain containing protein, expressed
LOC_Os01g09800	13.4457	8.22586	55.3201	22.279	2.00144	4.15554e-06	6.89923	8.37649	15.0307	29.6653	1.49528	0.00190729	13.324	22.4063	55.1794	56.3723	1.76427	7.02801e-05	20.3046	18.8632	15.0378	36.5328	55.0196	40.7158	1.25322	0.00486483	BTBA1 - Bric-a-Brac,Tramtrack, Broad Complex BTB domain with Ankyrin repeat region, expressed
LOC_Os01g09830	7.11566	4.16911	40.8691	22.1921	2.66552	8.14745e-08	6.86434	11.3119	19.5558	45.1474	1.78059	0.00110061	16.2828	13.1042	63.8457	48.8329	2.06142	4.35727e-05	13.5299	14.6996	13.9977	28.5492	69.2179	46.8948	1.58238	0.00139491	OsGrx_A2 - glutaredoxin subgroup III, expressed
LOC_Os01g09850	6.20764	4.72659	5.01202	2.79265	-0.305398	0.490196	3.02868	3.56077	4.73903	5.62265	0.602279	0.163638	5.7889	5.80753	2.48571	5.65096	-0.462372	0.266955	6.8112	6.02279	5.09904	6.10914	3.94912	5.60895	0.124455	0.822463	ZOS1-04 - C2H2 zinc finger protein, expressed
LOC_Os01g09870	8.3838	8.41642	20.8038	21.5211	1.54997	0.11282	2.63785	15.8454	7.5788	12.0379	0.0519074	0.981382	8.43116	6.68976	56.8465	15.6625	2.44978	0.00666159	3.01896	7.48757	4.86204	9.39751	15.5561	14.9985	1.42057	0.152056	expressed protein
LOC_Os01g09880	2.87141	3.47839	2.09547	3.33965	0.0180407	0.992192	6.4658	7.04036	4.35284	5.13507	-0.56096	0.759149	5.69397	0.994201	4.33332	0.429631	-0.302894	0.857932	3.15604	2.6569	2.34262	2.90117	3.42213	4.36968	0.578529	0.705238	harpin-induced protein 1 domain containing protein, expressed
LOC_Os01g09890	56.5506	49.1432	46.9864	47.1054	0.0493024	0.867786	58.7099	54.5078	60.0765	51.224	-0.0762783	0.842326	55.5488	55.2896	50.3776	51.2212	-0.0198493	0.957967	53.6735	61.9934	54.956	56.6641	49.385	58.7008	0.175257	0.491855	translation initiation factor SUI1, putative, expressed
LOC_Os01g09930	6.4384	6.6913	4.99329	9.56753	0.408787	0.777948	8.34064	7.37151	10.6332	7.35068	0.143858	0.950358	9.59134	3.34903	6.0369	0.602524	-0.763131	0.593056	0.94845	1.12912	2.30374	1.60908	2.20656	3.22533	0.874443	0.525689	helix-loop-helix DNA-binding domain containing protein, expressed
LOC_Os01g10010	8.85428	10.1441	8.8776	10.4282	0.240887	0.460275	9.74624	10.3383	9.15123	11.3281	-0.023391	0.970789	9.5651	10.5448	8.75659	9.62954	-0.0276502	0.955824	8.67131	10.9286	9.3195	9.62995	9.39461	9.66511	0.155616	0.675211	prenylated rab acceptor, putative, expressed
LOC_Os01g10020	4.73833	4.48847	7.49068	5.59997	0.700281	0.00586788	4.97038	5.89789	5.35916	7.15523	0.152388	0.721642	5.95292	5.56342	5.86276	6.36512	0.185528	0.592645	6.18748	7.84743	7.88583	7.26586	6.30298	7.55428	0.172218	0.611075	ectonucleotide pyrophosphatase/phosphodiesterase family member 1, putative, expressed
LOC_Os01g10040	11.277	4.01691	8.09003	4.37229	-0.102187	0.91912	3.0435	2.30125	1.84994	3.45619	-0.068977	0.963577	4.75036	13.2635	3.32432	7.79507	-0.623041	0.444321	11.9977	13.147	10.3867	8.32115	5.70255	9.4087	-0.259697	0.792362	cytochrome P450, putative, expressed
LOC_Os01g10050	20.3444	21.6892	16.5355	16.1534	-0.153526	0.445937	16.8611	16.5895	16.7864	16.5554	-0.0562217	0.864599	17.7492	20.153	11.2644	15.9326	-0.393407	0.0205103	19.6009	18.7106	17.8964	14.8828	11.7819	14.8433	-0.181448	0.359831	DEAD-box ATP-dependent RNA helicase, putative, expressed
LOC_Os01g10060	1.67237	0.840994	0.619586	1.21117	-0.200623	0.920964	0.555505	1.31092	0.596105	1.66028	0.221785	0.936084	0.57938	1.06519	0.130673	0.521683	-1.27281	0.513197	1.23179	3.05507	2.34154	1.23147	1.47765	0.130902	-1.53014	0.314425	expressed protein
LOC_Os01g10070	60.7951	71.4408	38.3832	37.328	-0.596857	0.0938102	80.2156	72.3911	52.4983	44.5245	-0.705592	0.0583184	39.1654	57.8918	33.8404	74.3382	0.216845	0.640512	58.2048	58.95	62.7526	39.9354	32.7417	40.3807	-0.427477	0.26358	expressed protein
LOC_Os01g10080	44.3824	52.7864	28.047	37.1515	-0.345467	0.399233	49.9116	48.5332	46.7494	37.9353	-0.267879	0.611608	41.4663	50.6807	22.586	43.3318	-0.419173	0.303854	42.162	45.5945	49.3749	34.0961	22.9657	26.1796	-0.453697	0.242596	expressed protein
LOC_Os01g10090	0.933004	0.651647	1.17526	2.22733	1.36856	0.257051	0.826435	0.687031	1.6351	1.67242	1.07439	0.476496	0.215489	0.445698	2.25995	1.16418	2.5424	0.0228979	1.14535	0.181803	0.870888	0.24983	0.874338	1.21716	0.149368	0.938059	pentatricopeptide, putative, expressed
LOC_Os01g10100	25.343	23.3647	15.8316	19.1384	-0.249404	0.517311	26.9703	21.7272	24.0773	17.4184	-0.283569	0.529575	25.3604	25.858	15.2019	24.2944	-0.302328	0.43494	28.8134	29.8291	23.8074	22.133	15.4084	17.9142	-0.303508	0.419939	expressed protein
LOC_Os01g10110	5.3843	3.70577	3.06285	1.98584	-0.655801	0.34499	6.64318	12.0903	10.4273	9.61277	0.0552896	0.967259	4.47071	3.24191	3.67976	1.58774	-0.393651	0.631551	7.35486	6.58194	8.68615	8.14991	5.96329	3.92768	-0.183445	0.845041	cytokinin dehydrogenase precursor, putative, expressed
LOC_Os01g10130	2.17828	1.93	2.46718	0.87643	-0.137679	0.849542	2.32571	2.2397	2.96709	3.62999	0.478713	0.495903	3.12642	2.22979	2.77189	3.22762	0.251541	0.720355	4.83875	3.97928	2.6384	2.72891	2.24961	2.26525	-0.456712	0.449436	RNA-dependent RNA polymerase, putative, expressed
LOC_Os01g10140	2.18381	3.54827	2.41439	4.34455	0.480513	0.572653	4.56242	4.54228	5.44692	4.70278	0.106038	0.940012	3.87273	2.34808	3.51239	2.26288	0.0184968	0.989657	1.20682	2.12029	3.3856	2.80221	1.92955	2.25262	0.316472	0.751749	RNA-dependent RNA polymerase, putative, expressed
LOC_Os01g10150	62.3055	65.2323	59.0126	49.372	-0.0346934	0.864144	62.9846	64.0846	65.1281	65.3362	-0.0133476	0.966884	64.7391	63.8896	57.1073	62.7656	-0.00200986	0.99461	67.9147	62.9867	61.061	57.1114	49.4735	51.8396	-0.081006	0.678898	CK1_CaseinKinase_1a.1 - CK1 includes the casein kinase 1 kinases, expressed
LOC_Os01g10210	627.868	814.802	359.719	561.272	-0.40623	0.344934	836.505	702.526	636.585	459.236	-0.542137	0.239593	705.379	725.526	344.251	541.689	-0.618766	0.125052	642.085	667.58	685.884	647.623	390.058	518.398	-0.0419849	0.950028	lachrymatory factor synthase, putative, expressed
LOC_Os01g10250	74.8913	96.4291	56.263	71.6142	-0.195236	0.695741	91.7038	90.1336	97.5059	80.5191	-0.081105	0.917619	67.539	55.9372	51.5884	41.2255	-0.292383	0.555984	51.6209	44.1996	57.0185	54.6101	42.3064	39.5906	0.0289135	0.966659	hydrolase, alpha/beta fold family domain containing protein, expressed
LOC_Os01g10260	13.5213	14.93	9.67521	17.8138	0.201175	0.756921	17.0188	18.3634	15.8738	11.5181	-0.418283	0.5489	17.0013	13.2876	10.8108	8.5645	-0.52823	0.360063	7.71389	10.3628	8.81155	9.78298	4.65379	9.20531	0.237606	0.736052	expressed protein
LOC_Os01g10280	9.44683	4.35471	5.98408	1.90872	-0.649343	0.269176	3.62681	4.65502	3.27119	2.75666	-0.505571	0.497826	6.16317	8.61813	4.92764	6.18069	-0.312216	0.664229	8.02677	9.45032	8.74202	5.58271	4.67248	8.00122	-0.204896	0.794191	phosphoribosylaminoimidazole carboxylase, chloroplast precursor, putative, expressed
LOC_Os01g10290	30.8178	29.3164	28.3937	22.6017	-0.0388173	0.883728	25.6941	26.0422	26.1143	23.9568	-0.0982091	0.75219	27.9741	28.9295	19.9611	31.2682	-0.075893	0.778284	31.5601	29.4505	26.044	26.3045	21.247	22.4208	-0.0997411	0.698283	autophagy-related protein 3, putative, expressed
LOC_Os01g10300	12.173	9.90946	8.02187	5.19651	-0.547269	0.0467634	11.0801	10.8617	5.54297	6.4425	-0.923565	0.000559614	9.50003	9.60239	3.89569	6.51731	-0.799917	0.0026204	12.0855	11.5887	11.0436	9.31342	7.93328	6.98738	-0.353488	0.22835	expressed protein
LOC_Os01g10320	1.47863	2.64379	1.97211	1.24934	-0.188035	0.918493	4.25664	3.05569	1.80074	2.34463	-0.877551	0.632218	1.79291	0.588618	2.92688	0.0960931	0.560509	0.746872	0.786566	0.756321	0.72843	0.824856	0.593851	1.2924	0.641907	0.70913	class III HD-Zip protein 8, putative, expressed
LOC_Os01g10340	4.45895	4.60572	4.03815	3.43528	-0.0783695	0.862681	4.45021	4.69269	4.16841	3.64454	-0.278433	0.544286	3.77612	4.62825	3.86796	4.60426	0.108718	0.819604	4.57162	7.13493	4.98102	4.01307	3.21021	4.30134	-0.264655	0.488915	expressed protein
LOC_Os01g10350	11.6136	6.0152	5.69016	2.0791	-1.01674	0.0597051	3.81432	5.16552	5.9158	6.29385	0.394845	0.623851	7.30383	12.2567	4.71057	9.59885	-0.381518	0.580748	8.60481	10.5411	8.12271	6.38989	3.43009	4.63458	-0.568072	0.352711	MPPN domain containing protein, expressed
LOC_Os01g10400	8023.75	9286.87	6986.86	8179.2	0.0323923	0.934835	6086.1	7508.43	7812.15	7316.95	0.106604	0.819677	5875.19	7356.36	5248.05	7989.23	0.0822309	0.834306	11518.4	13885.7	11890.3	12537.7	10934	10130.2	0.0189848	0.96724	expressed protein
LOC_Os01g10430	18.3931	18.4948	11.4812	11.1215	-0.496031	0.0176935	17.7627	16.7531	17.7912	13.6885	-0.183765	0.5489	16.1968	18.3488	9.4074	13.2088	-0.525634	0.0118331	18.0886	19.0008	17.0955	12.2326	7.6537	9.95367	-0.551349	0.00493149	protein kinase family protein, putative, expressed
LOC_Os01g10440	2.60892	3.02538	7.94094	4.02329	1.24992	0.00276202	2.32729	2.49242	3.97583	4.84121	0.819537	0.102284	3.80603	3.33803	9.07461	7.64082	1.34367	0.00105726	2.62387	3.96469	1.90094	4.26249	4.7364	4.84361	0.851702	0.0506059	xylosyltransferase, putative, expressed
LOC_Os01g10450	35.4082	30.4474	26.6599	26.7612	-0.0838009	0.811255	31.0686	28.0474	20.3101	13.7397	-0.846776	0.000782343	28.7857	31.4992	9.55246	14.0375	-1.2726	3.4656e-08	42.7189	42.8857	38.6115	50.3511	30.4468	41.2743	0.296961	0.306121	protein kinase domain containing protein, expressed
LOC_Os01g10530	30.1441	27.9145	39.139	32.7115	0.510514	0.00394767	30.361	29.1546	36.6761	37.8804	0.272695	0.227927	33.111	33.8496	32.2488	36.3326	0.133389	0.586574	30.0955	40.4383	28.9354	32.0309	37.6588	35.1992	0.179925	0.417331	expressed protein
LOC_Os01g10610	46.3046	50.7416	68.2366	54.3347	0.532346	0.0132537	38.4522	41.5174	53.1486	70.9278	0.58126	0.010532	35.6454	48.2564	65.6116	70.3895	0.807622	6.65743e-05	50.2257	56.2833	45.2647	69.1197	67.893	58.9107	0.493514	0.0184534	BES1/BZR1 homolog protein, putative, expressed
LOC_Os01g10630	2.45995	2.55984	1.7668	0.603655	-0.928858	0.116503	2.58079	2.00466	2.2203	1.81753	-0.236645	0.811003	2.34364	3.60487	1.50725	1.54613	-0.847	0.161055	2.17068	4.13076	3.62614	3.06687	1.01145	1.97125	-0.242135	0.762202	expressed protein
LOC_Os01g10640	11.0096	6.23355	23.1167	11.5461	1.18722	0.0053066	4.86445	3.37701	5.86514	6.15312	0.491737	0.439276	5.64358	9.48486	11.4171	13.7048	0.837693	0.0711362	10.6115	13.5627	10.0858	11.2354	27.5444	14.9919	0.360159	0.51497	expressed protein
LOC_Os01g10680	35.312	34.6411	38.8613	46.6853	0.518239	0.0202301	32.6103	30.9057	32.924	34.2138	0.0273877	0.955792	31.4461	36.9637	32.4062	37.574	0.133501	0.667804	44.047	39.8995	41.0354	51.2912	47.9717	44.6507	0.352847	0.136473	GIL1, putative, expressed
LOC_Os01g10690	3.75234	3.83937	2.58108	1.86231	-0.580044	0.0861576	2.73416	3.41741	2.14734	1.99361	-0.621845	0.0958938	3.7609	3.13428	1.64053	2.3072	-0.723699	0.0286719	2.90936	3.26017	2.4683	2.39575	1.37984	1.55004	-0.388473	0.303001	POLD3 - Putative DNA polymerase delta complex subunit, expressed
LOC_Os01g10790	16.1822	14.5764	12.8634	8.12368	-0.362976	0.061302	12.6403	12.6848	12.303	12.7752	-0.0654076	0.856583	15.7712	19.4054	12.0656	15.5251	-0.256812	0.217914	15.5716	17.2126	15.0693	13.495	9.22055	11.2991	-0.21024	0.329203	WD domain, G-beta repeat domain containing protein, expressed
LOC_Os01g10800	4.54528	4.87766	2.38245	2.87196	-0.623043	0.0327477	6.39477	6.5072	4.09723	3.7773	-0.763448	0.00904583	4.85949	4.26229	2.67564	2.97137	-0.596472	0.0439976	4.53916	5.43906	4.46435	2.95956	3.61576	3.69962	-0.375473	0.237862	pentatricopeptide, putative, expressed
LOC_Os01g10810	41.6428	46.8772	18.8462	31.9327	-0.553996	0.228482	55.372	45.6908	36.921	24.558	-0.769068	0.104002	46.169	36.3707	17.1392	19.7865	-1.07138	0.00890046	43.3187	41.7373	37.527	30.5389	24.4459	24.1642	-0.4285	0.384467	rho termination factor, N-terminal domain containing protein, expressed
LOC_Os01g10820	109.286	92.5553	92.3054	36.7147	-0.491396	0.250957	62.3425	80.0059	86.1485	102.501	0.357145	0.515131	83.3121	131.266	78.945	131.371	0.0528769	0.936055	102.109	110.706	108.579	78.1402	50.8877	87.1968	-0.219788	0.677793	ribosomal protein L5, putative, expressed
LOC_Os01g10830	7.36297	7.98614	4.94226	6.90084	-0.145172	0.794136	8.7534	6.11114	6.04983	6.99625	-0.242695	0.71356	8.35592	8.25015	9.91154	8.91709	0.295063	0.577298	7.35948	8.26819	9.31109	6.85704	7.65378	7.83128	-0.0277878	0.968316	carnitine racemase like protein, putative, expressed
LOC_Os01g10840	32.2922	25.8116	33.6848	19.7283	0.0606645	0.851063	24.6411	26.8321	22.0265	23.5956	-0.22495	0.485598	31.1147	35.6208	21.925	35.6099	-0.139297	0.656951	33.786	33.745	30.8349	29.5838	21.382	26.2705	-0.0794208	0.821376	CGMC_GSK.2 - CGMC includes CDA, MAPK, GSK3, and CLKC kinases, expressed
LOC_Os01g10860	8.70325	7.82328	3.86608	2.38819	-1.21521	0.00497409	2.86203	4.98023	3.58307	5.06902	0.0927198	0.921716	7.7528	10.5567	4.7501	9.89248	-0.259179	0.666246	8.2659	10.9481	10.5745	5.22316	2.76838	7.08146	-0.534978	0.278938	expressed protein
LOC_Os01g10880	50.5441	59.2051	42.988	52.737	0.0258018	0.969576	41.2631	54.5495	35.9018	46.4419	-0.268088	0.706007	31.8703	68.2165	31.4803	46.5009	-0.261982	0.665086	60.8887	49.655	50.7688	35.6008	35.3823	45.4112	-0.255096	0.671244	expressed protein
LOC_Os01g10890	135.703	193.473	92.2525	102.616	-0.542003	0.213681	191.564	182.721	165.993	130.157	-0.388458	0.484649	134.539	107.589	51.2923	34.2898	-1.36873	0.000225163	132.449	144.072	133.094	155.237	89.7672	110.561	0.109639	0.863713	CAMK_KIN1/SNF1/Nim1_like.8 - CAMK includes calcium/calmodulin depedent protein kinases, expressed
LOC_Os01g10950	36.0006	44.2601	29.668	36.4921	-0.0537249	0.932904	45.6566	43.1038	38.0452	39.2057	-0.253217	0.704709	34.8496	25.2056	26.297	16.4937	-0.355809	0.501403	30.1288	30.1874	30.4793	23.0142	34.1354	30.207	-0.0298126	0.967496	peptide-N4-asparagine amidase A, putative, expressed
LOC_Os01g10980	1.67434	0.694639	1.97881	2.03785	0.995499	0.116597	1.07061	1.77183	2.46183	1.71419	0.504309	0.559247	1.23626	1.46636	0.539662	0.35908	-1.46926	0.0307821	2.1479	2.01873	1.64752	2.1268	1.29447	1.54975	0.0779291	0.938873	auxin-induced protein 5NG4, putative, expressed
LOC_Os01g11020	6.99192	5.97447	1.94596	3.01903	-1.14743	0.10248	8.95715	6.88439	3.59397	4.11265	-1.09442	0.15608	6.66134	11.2761	3.44451	10.8256	-0.286363	0.758026	6.06409	13.7074	7.66059	3.51613	4.97242	2.86323	-1.35588	0.0358036	expressed protein
LOC_Os01g11040	17.1018	16.2724	15.9798	10.7056	-0.135471	0.554339	16.633	16.3982	18.0414	16.2884	0.00445766	0.993037	17.6042	17.1703	13.0273	14.6884	-0.229984	0.278322	17.7148	21.5633	16.5894	15.1606	12.1489	13.46	-0.224289	0.280307	SCAR-like protein 2, putative, expressed
LOC_Os01g11054	114.655	104.96	87.7997	145.286	0.339542	0.457256	119.792	128.882	129.617	110.523	-0.0996479	0.897554	99.6811	98.8199	87.061	74.129	-0.180192	0.740979	122.835	114.672	147.168	129.69	154.116	147.422	0.261024	0.605802	phosphoenolpyruvate carboxylase, putative, expressed
LOC_Os01g11070	21.6814	18.2218	17.828	13.0835	-0.171139	0.377002	15.7196	15.6933	18.2046	16.9206	0.110006	0.677092	19.1548	22.5509	13.8391	20.2801	-0.205846	0.281988	21.9726	21.0908	20.6836	19.9804	13.361	17.6777	-0.0230476	0.936448	Alg9-like mannosyltransferase protein, putative, expressed
LOC_Os01g11110	7.69068	5.12636	6.38613	3.51563	-0.186744	0.726127	4.22167	3.39634	3.6808	4.10731	-0.0207426	0.98331	5.74469	8.98052	5.55501	10.7479	0.217887	0.690132	8.51613	9.60629	7.26011	5.82268	3.54119	6.03109	-0.356526	0.460615	14-3-3 protein, putative, expressed
LOC_Os01g11120	25.1824	23.0736	21.7908	15.3369	-0.186354	0.502897	15.3165	20.1049	21.732	18.5654	0.137981	0.70987	22.276	28.4451	16.28	25.385	-0.202592	0.478378	30.4411	32.0468	27.4187	27.6895	19.1777	23.2598	-0.0815654	0.811809	CID11, putative, expressed
LOC_Os01g11160	49.3359	28.6206	105.619	64.6885	1.3184	0.00589006	31.7111	39.3969	37.2399	68.7474	0.523121	0.442394	50.7527	41.8406	114.514	100.752	1.32907	0.00591446	40.5347	26.066	37.1157	49.54	150.92	90.9963	1.17716	0.0123413	amino acid permease family protein, putative, expressed
LOC_Os01g11230	291.225	291.138	185.263	189.433	-0.420004	0.0575364	301.98	304.114	270.776	229.037	-0.328509	0.209522	278.897	282.101	210.566	244.086	-0.206836	0.439637	244.844	271.802	307.764	216.203	154.674	234.926	-0.133601	0.648695	SOUL heme-binding protein, putative, expressed
LOC_Os01g11240	390.652	297.356	321.977	232.215	-0.115259	0.757573	314.549	302.428	323.922	241.398	-0.176295	0.690061	337.607	460.055	228.923	378.739	-0.314635	0.33605	436.773	547.567	378.729	358.772	259.033	346.413	-0.206761	0.562987	DUF538 domain containing protein, putative, expressed
LOC_Os01g11250	18.0763	16.7642	12.0387	18.4139	0.0517578	0.924856	20.4537	19.42	17.0664	14.7114	-0.378874	0.436986	16.2399	14.1952	8.30342	7.71648	-0.817383	0.0233238	11.7312	15.1508	12.84	10.6708	8.66872	8.20709	-0.335746	0.441596	potassium channel KAT1, putative, expressed
LOC_Os01g11340	5.66113	7.22324	5.13987	5.13792	-0.119328	0.814718	5.67307	7.75177	8.94422	7.15177	0.214973	0.719312	8.98913	6.71519	7.08307	5.676	-0.184656	0.720656	6.23605	6.73914	6.19281	5.15367	5.33971	5.75867	-0.0732037	0.905708	cytochrome P450, putative, expressed
LOC_Os01g11370	50.7722	48.7551	43.2542	35.9437	-0.128033	0.382583	40.0863	39.8425	41.673	40.8801	-0.00487191	0.986849	38.7397	40.7521	28.822	41.8232	-0.0889821	0.598433	48.1407	46.4212	42.8723	36.1462	25.4899	34.7556	-0.217026	0.094658	ATP-dependent RNA helicase, putative, expressed
LOC_Os01g11400	3.56655	6.02827	2.26098	5.26166	-0.111305	0.931049	3.07691	3.10636	3.88445	5.95049	0.617967	0.63248	4.53056	2.08236	5.1091	6.45903	0.88545	0.378582	7.13497	3.18528	4.91659	5.54439	6.12753	3.92385	0.0452535	0.974776	hypothetical protein
LOC_Os01g11414	28.2309	23.9501	42.0102	33.6172	0.737351	0.0986912	37.5897	36.2757	40.1116	34.7294	-0.0322685	0.974539	30.2691	24.4021	31.615	20.6876	0.0695932	0.923195	21.4616	41.7801	26.752	24.0894	54.6818	33.5708	0.110815	0.872587	sodium/calcium exchanger protein, putative, expressed
LOC_Os01g11520	1.3235	0.789532	15.5148	5.37519	3.45894	8.92995e-06	0.426692	0.73232	3.12883	9.10416	3.34266	7.97844e-05	1.37218	2.04547	28.1042	8.58193	3.62405	2.1808e-06	1.19146	1.00124	1.06582	4.87289	13.6545	8.68066	2.80066	0.000186981	RING-H2 finger protein, putative, expressed
LOC_Os01g11570	9.69505	11.7068	6.014	3.79723	-0.944771	0.00760639	8.58174	9.68455	5.42445	4.95802	-0.865305	0.0263473	8.46014	10.8953	7.52175	10.8192	0.00938618	0.989908	10.5429	10.6547	7.48794	10.3612	5.19283	5.98365	-0.0732802	0.903352	GDSL-like lipase/acylhydrolase, putative, expressed
LOC_Os01g11580	30.1721	29.6917	27.0577	22.3649	-0.0759194	0.733262	26.1447	24.727	27.9807	24.5433	-0.00534285	0.989547	24.0233	31.7003	18.9855	24.2257	-0.270719	0.133902	27.6654	29.319	29.2311	22.5921	18.9332	20.7697	-0.255104	0.148797	bromodomain containing protein, expressed
LOC_Os01g11590	51.4261	50.3264	66.2166	52.1064	0.415086	0.00525245	44.8099	47.3185	46.6156	56.3734	0.108867	0.650821	53.876	62.2947	67.3671	72.2167	0.37096	0.0148883	60.0592	56.8449	53.796	69.3553	62.2464	62.1119	0.35972	0.0136722	uncharacterized protein HI0077, putative, expressed
LOC_Os01g11600	9.91724	17.7148	28.7964	16.0938	0.860635	0.187204	10.5688	12.9564	20.2523	33.6562	1.14378	0.0913794	13.7789	13.5709	51.6761	34.3842	1.7916	0.00155741	12.8338	6.47675	7.2481	19.0175	21.9065	13.6978	1.03482	0.10066	expressed protein
LOC_Os01g11650	27.8933	21.692	27.0476	14.3244	-0.086365	0.811943	20.2903	21.4332	18.8113	17.0124	-0.270119	0.4597	26.5617	26.2398	19.0225	27.2344	-0.111562	0.771398	25.4974	31.5633	23.7517	34.7899	23.5659	29.1389	0.402172	0.149306	GDSL-like lipase/acylhydrolase, putative, expressed
LOC_Os01g11660	0	0.27514	0.820951	1.1227	2.99935	0.0053143	0.545218	0.233935	0.877598	0.712923	0.980583	0.479821	0.568651	0.784098	1.66729	1.92008	1.51064	0.14028	1.54481	4.10794	4.14949	0.549395	1.54917	1.34902	-1.6239	0.0865595	GDSL-like lipase/acylhydrolase, putative, expressed
LOC_Os01g11670	5.45084	4.31525	2.39042	1.96667	-0.958894	0.0613661	4.08613	4.29598	4.96553	3.01944	-0.118841	0.906067	6.54785	5.16294	1.29856	3.81193	-1.16612	0.0179877	5.2804	3.88129	4.56256	4.01381	1.41345	3.21385	-0.193078	0.794343	OsSCP2 - Putative Serine Carboxypeptidase homologue, expressed
LOC_Os01g11810	1.14591	0.704308	1.86799	1.35243	1.00357	0.136032	0.747674	0.534672	2.03254	2.50776	1.77316	0.0064347	1.19571	0.812417	1.40702	0.795772	0.267942	0.77254	0.343864	0.526327	0.677002	0.723267	0.819639	0.939661	0.836047	0.260235	powdery mildew resistant protein 5, putative, expressed
LOC_Os01g11860	1.15877	0.593511	1.81025	0.284919	0.387952	0.771845	1.08789	1.11018	1.51447	2.57775	0.842331	0.552013	3.40396	1.04303	2.62825	2.87169	0.377136	0.789451	1.94145	1.73346	0.550828	1.61175	1.90551	1.552	0.332868	0.82364	DJ-1 family protein, putative, expressed
LOC_Os01g11880	11.0449	10.8643	10.4631	6.86145	-0.152802	0.652835	8.65653	8.81583	10.9801	11.9882	0.342909	0.30274	13.8951	11.792	8.35701	14.9136	-0.0817069	0.835625	12.3834	12.4073	10.7539	11.0366	7.06682	9.29759	-0.0680241	0.871162	DJ-1 family protein, putative, expressed
LOC_Os01g11900	26.5256	23.4361	33.5259	22.0518	0.340184	0.320248	25.226	25.1479	25.3934	32.7705	0.153815	0.763844	25.1648	23.9044	30.7322	24.0745	0.284702	0.445133	24.881	32.8999	25.0925	23.7504	27.2841	29.0309	0.0951647	0.839899	hhH-GPD superfamily base excision DNA repair protein, expressed
LOC_Os01g11910	5.81326	14.6506	1.81112	2.62252	-1.98776	0.00651423	12.076	18.8784	8.31641	9.49808	-0.842605	0.401607	12.0819	8.35424	3.22169	3.88937	-1.44138	0.0648511	3.85931	1.38916	6.22236	1.55361	1.32873	1.50738	-1.19308	0.140198	basic helix-loop-helix, putative, expressed
LOC_Os01g11946	66.7862	69.2109	54.4352	61.9777	-0.00119767	0.998126	75.9022	72.503	64.9185	60.3455	-0.296454	0.257483	73.8504	72.1109	56.9094	61.8096	-0.19763	0.45164	64.5391	65.9718	67.069	61.646	59.6192	58.9445	0.0238052	0.949694	ABC transporter, ATP-binding protein, putative, expressed
LOC_Os01g11952	18.3133	16.762	16.0143	14.6197	0.0138401	0.96075	17.6578	17.7836	16.7077	14.0446	-0.255364	0.254676	16.7551	19.4522	10.7207	16.4013	-0.336819	0.0746894	18.4013	20.2746	16.6984	13.641	11.8965	13.595	-0.283334	0.137626	histone-lysine N-methyltransferase ATX5, putative, expressed
LOC_Os01g11960	17.2413	17.6592	10.6262	9.26141	-0.608568	0.00411794	12.9877	13.7927	14.863	13.9064	0.0527375	0.907051	15.8411	16.7338	8.52598	14.6688	-0.419828	0.0667701	19.2634	19.8004	16.2478	11.2176	7.11613	8.94766	-0.717082	0.00023202	histone-lysine N-methyltransferase ATX5, putative, expressed
LOC_Os01g11970	6.78031	3.75969	5.5264	1.43519	-0.450884	0.591865	2.82749	4.35205	2.69701	2.68278	-0.463393	0.659525	5.52354	9.72472	4.01182	8.89326	-0.175782	0.864382	6.05965	9.95207	10.594	7.23593	2.30085	6.04945	-0.267212	0.78481	expressed protein
LOC_Os01g11980	3.78364	1.60572	3.42658	2.02013	0.219189	0.755188	3.40135	3.71914	4.23864	4.86432	0.303175	0.705718	5.20687	5.99615	3.20043	4.17314	-0.512089	0.387886	5.46069	3.37917	4.00825	3.36107	1.91035	4.24026	-0.0211685	0.980299	SFT2, putative, expressed
LOC_Os01g12000	2.36029	1.59577	2.40474	1.39283	0.130929	0.876331	2.73097	1.97351	7.75057	9.37946	1.80999	0.000971316	4.04765	3.16957	2.23154	3.10463	-0.358362	0.640249	3.3997	4.07893	1.58198	3.07053	4.41427	5.08059	0.602302	0.354493	expressed protein
LOC_Os01g12060	14.0605	13.2621	17.2785	28.8171	1.00682	0.298268	18.4752	26.6215	21.9459	31.4971	0.196336	0.91079	22.6697	10.8932	46.1091	8.72155	0.898047	0.382202	11.7815	8.51975	14.807	15.8491	24.0824	23.4676	0.895811	0.374896	expressed protein
LOC_Os01g12080	257.38	290.036	109.696	111.363	-1.09526	2.28448e-06	266.633	276.855	183.048	121.076	-0.885615	0.000425295	230.455	257.94	107.276	154.418	-0.81763	0.000776036	309.726	334.853	277.928	174.264	143.681	151.63	-0.762659	0.0010114	plant-specific domain TIGR01589 family protein, putative, expressed
LOC_Os01g12090	49.0472	33.8063	33.6947	15.6432	-0.578127	0.280245	23.8948	34.6631	24.3438	27.4896	-0.22309	0.791095	26.1827	53.2505	26.8997	63.7801	0.254521	0.700671	49.831	48.2471	47.8287	35.9448	22.6314	33.8512	-0.327624	0.602306	ribosomal protein S6 family protein, putative, expressed
LOC_Os01g12100	98.6951	87.0228	66.1656	53.1613	-0.436737	0.0365019	82.7478	88.9768	78.297	94.0072	-0.0467161	0.911997	97.5572	109.228	80.441	138.675	0.153638	0.568889	116.603	132.592	111.94	102.527	82.4283	108.161	-0.0366682	0.915348	expressed protein
LOC_Os01g12130	36.8993	53.7791	30.7205	49.2087	0.0577493	0.953555	69.3031	57.3236	60.3421	25.5452	-0.608874	0.50553	61.3176	36.1554	23.0274	12.6929	-1.31242	0.0484181	30.5321	22.3668	31.4161	36.8114	21.9506	23.2251	0.233763	0.813302	nodulin MtN3 family protein, putative, expressed
LOC_Os01g12160	12.1826	10.0914	10.5205	6.99615	-0.15693	0.702067	9.75188	11.2991	14.3662	15.6663	0.462499	0.219166	15.5883	12.7235	8.35723	16.67	-0.128359	0.776195	10.7752	10.3407	8.14937	5.17106	5.08693	4.23491	-0.898846	0.00159226	OsGH3.3 - Probable indole-3-acetic acid-amido synthetase, expressed
LOC_Os01g12180	3.45151	4.04781	2.06854	1.75223	-0.775225	0.136722	2.99054	4.25726	3.53251	2.56364	-0.296255	0.703028	2.974	3.13392	1.1561	2.72138	-0.603701	0.289035	2.536	3.38627	3.25726	2.33601	1.25574	1.15813	-0.658626	0.224458	expressed protein
LOC_Os01g12190	58.556	42.9331	99.4268	88.7963	1.10473	0.00397619	79.1197	70.5803	80.2536	82.1807	0.064153	0.939129	95.8867	73.8376	105.98	83.004	0.27378	0.609857	67.8347	122.246	60.6418	103.747	117.561	102.309	0.469048	0.305084	expressed protein
LOC_Os01g12200	35.1287	34.692	25.041	20.1677	-0.42823	0.163411	31.9073	29.1543	22.6835	22.1071	-0.499755	0.130428	28.476	40.1512	19.6512	38.1708	-0.17933	0.643326	44.774	37.4566	36.4086	26.5691	20.6223	21.7704	-0.56072	0.0472058	expressed protein
LOC_Os01g12210	46.7392	78.3321	36.028	51.665	-0.283023	0.697567	99.7273	81.8784	45.0762	28.9355	-1.34668	0.0206113	55.7275	33.4111	28.192	17.0419	-0.848234	0.161664	35.3613	40.1525	52.5202	39.1886	43.5387	34.6423	-0.0638792	0.948659	aluminum-activated malate transporter, putative, expressed
LOC_Os01g12220	42.3711	44.9065	24.893	31.1478	-0.412779	0.147383	60.8684	62.8787	39.6398	38.8892	-0.707174	0.00908489	57.6766	53.8649	37.715	46.4962	-0.31609	0.302662	44.447	52.9783	52.8839	40.2676	47.4641	47.2396	-0.0411883	0.927641	uncharacterized protein family UPF0016 domain containing protein, expressed
LOC_Os01g12230	10.8309	12.3974	3.92351	5.32619	-1.10256	0.00997939	12.4745	12.0993	8.20612	5.42827	-0.90043	0.0584468	9.22212	13.3347	4.90193	8.03442	-0.720438	0.123296	8.29015	7.40199	9.35686	6.54993	4.06835	4.05458	-0.509848	0.312294	peptidase C45, acyl-coenzyme A/6-aminopenicillanic acid acyl-transferase, putative, expressed
LOC_Os01g12260	7.53265	7.71257	4.57519	5.38542	-0.396173	0.236352	6.61613	7.52273	7.02868	6.19591	-0.146984	0.775559	8.62561	7.13617	4.94913	6.61716	-0.363881	0.295882	8.08523	9.83883	7.21989	6.48014	4.57575	6.9846	-0.159128	0.701095	vacuolar ATP synthase subunit E, putative, expressed
LOC_Os01g12270	2011.33	2300.05	793.039	1219.81	-0.855734	0.0530114	1903.01	1706.82	1653.63	1350.42	-0.316989	0.633128	1626.43	2385.22	497.546	1146.66	-1.23103	0.00317278	2086.98	2101.41	2147.02	941.668	583.808	607.06	-1.30237	0.000833819	expressed protein
LOC_Os01g12280	20.044	26.6901	13.2444	16.5766	-0.424578	0.342037	26.3834	19.5262	27.1302	19.48	-0.0321116	0.972572	21.7332	25.1585	10.3022	20.2773	-0.556181	0.201434	18.2452	18.587	18.2008	10.6178	7.31683	7.93718	-0.834763	0.0284771	hAT dimerisation domain-containing protein, putative, expressed
LOC_Os01g12304	14.0153	9.79333	11.3904	7.68662	-0.123124	0.763234	10.7363	11.5561	9.02673	9.11561	-0.348028	0.388625	12.6215	15.1396	11.8379	14.5175	0.021615	0.970107	12.1807	15.9727	9.84933	12.1049	10.3493	8.79835	-0.119726	0.791366	esterase, putative, expressed
LOC_Os01g12320	52.2316	41.2183	29.2024	26.5284	-0.532825	0.102884	40.3604	48.4595	31.1906	20.4555	-0.828439	0.0102154	50.4377	53.3046	24.1427	35.8399	-0.711689	0.0222683	77.3593	108.899	64.7418	60.6667	57.2656	56.9451	-0.346878	0.334	GDSL-like lipase/acylhydrolase, putative, expressed
LOC_Os01g12340	40.3237	51.8551	39.7718	51.4662	0.213116	0.621548	49.7652	47.246	45.3635	40.5795	-0.226487	0.668814	32.1164	24.8975	28.0088	24.7527	-0.00223792	0.997742	36.1614	39.4331	40.9696	39.0907	35.3757	35.1792	0.084712	0.877907	retrotransposon protein, putative, unclassified, expressed
LOC_Os01g12350	2.83844	2.91717	4.48797	2.78709	0.518034	0.329785	8.38764	7.85429	7.26743	5.68849	-0.37716	0.575037	3.118	3.8171	4.85263	2.56799	0.255944	0.691532	1.92692	2.7428	2.61448	2.04445	4.38551	2.83122	0.162361	0.821854	retrotransposon protein, putative, unclassified, expressed
LOC_Os01g12374	17.1411	18.2343	14.3691	16.3831	0.0185846	0.973472	22.5274	18.03	17.0892	15.5102	-0.369035	0.445865	14.1439	10.1362	8.77251	8.67179	-0.378475	0.385138	10.8149	10.6376	13.0369	15.6428	10.9167	11.8574	0.404161	0.327186	expressed protein
LOC_Os01g12381	5.65364	5.79688	5.34022	2.05789	-0.467662	0.334291	4.10254	4.59741	4.86851	3.89486	-0.0403222	0.966691	6.24211	9.20865	4.63225	7.38822	-0.278482	0.612145	9.37059	8.74892	8.90638	4.3966	3.26802	4.59489	-0.851154	0.0345448	GDSL-like lipase/acylhydrolase, putative, expressed
LOC_Os01g12390	6.92111	4.06733	8.82462	5.94721	0.626191	0.0667767	3.51231	3.53753	6.92307	8.87686	1.11173	0.000766132	5.20569	7.78058	5.21817	8.64543	0.174962	0.705955	9.18198	10.2966	8.15569	9.67137	6.27622	8.5554	0.139366	0.774864	inactive receptor kinase At2g26730 precursor, putative, expressed
LOC_Os01g12400	19.9528	15.415	15.8237	17.0734	0.121112	0.745086	17.1598	15.1478	14.6642	11.457	-0.358555	0.313398	11.4639	12.803	8.69053	13.3573	-0.0601496	0.894587	14.5832	13.5983	15.9199	11.6642	7.99766	9.49441	-0.327825	0.303717	S-locus lectin protein kinase family protein, putative, expressed
LOC_Os01g12464	1.53481	1.06125	0.521239	0.792497	-0.747077	0.512249	1.05149	1.45374	0.689542	1.22215	-0.439797	0.781997	1.40132	1.06413	1.70393	0.768033	0.152587	0.919376	0.345423	1.33647	0.930214	1.036	0.791068	0.880994	0.293024	0.839082	CHCH domain containing protein, expressed
LOC_Os01g12470	13.5	13.2991	13.9358	15.2254	0.340263	0.209786	12.3004	15.7929	16.6588	16.3393	0.182944	0.626458	14.3634	12.6034	13.6059	15.1375	0.187923	0.564323	14.6209	13.5227	14.864	16.0721	13.775	15.1049	0.270892	0.343385	mitochondrial carrier protein, putative, expressed
LOC_Os01g12480	21.4407	22.0441	15.2054	9.90793	-0.607277	0.0553661	17.7131	18.7428	17.9259	17.3599	-0.0978269	0.872641	16.0712	25.2207	13.6406	17.446	-0.308936	0.412563	22.9917	21.0353	19.6494	20.3544	11.1437	12.4881	-0.221638	0.581074	expressed protein
LOC_Os01g12490	3.69542	7.29774	2.03177	0.948415	-1.73358	0.00268428	3.73515	4.30225	1.2646	0.696479	-2.08382	0.000586774	2.39574	4.61522	0.71418	1.70697	-1.46759	0.0157533	2.83462	2.65397	3.49872	1.9161	1.31379	1.84507	-0.525037	0.484277	flavin monooxygenase, putative, expressed
LOC_Os01g12520	4.49039	7.03779	10.5326	36.921	2.32646	0.0150054	8.88722	10.4815	11.2974	26.9252	0.925504	0.498704	8.69878	4.98133	14.2373	6.63409	0.756877	0.5522	1.79663	0.802074	4.31175	7.16425	5.55462	5.71351	1.60573	0.118428	mitochondrial carrier protein, putative, expressed
LOC_Os01g12530	58.846	60.6303	54.4568	55.4664	0.0949429	0.714861	61.153	60.0168	63.2819	55.1061	-0.0844879	0.809812	58.7107	58.2498	43.6926	44.8908	-0.29569	0.169349	58.6505	57.21	53.511	51.9182	42.343	45.6331	-0.0597486	0.846088	smr domain containing protein, expressed
LOC_Os01g12540	6.73895	7.60247	3.77992	2.88634	-0.912738	0.000397684	5.00404	6.10041	5.24191	3.86429	-0.334824	0.352699	6.43414	6.77765	3.00195	5.24638	-0.610303	0.0272822	6.49718	7.69987	7.04333	4.47144	2.71467	3.85574	-0.613279	0.0197049	GTPase of unknown function domain containing protein, putative, expressed
LOC_Os01g12550	20.6961	22.2533	12.6807	14.1098	-0.462503	0.0694333	17.7917	18.3961	17.6396	13.9626	-0.245453	0.476496	18.4197	20.0509	10.8866	15.2528	-0.473014	0.0657306	19.9867	19.6127	16.9109	16.0142	12.2262	12.6136	-0.244207	0.408481	expressed protein
LOC_Os01g12560	30.1463	13.8318	22.4234	9.57907	-0.286706	0.739045	11.0086	9.11634	9.05789	8.47336	-0.253091	0.831525	12.5864	30.7405	9.75432	35.1442	0.0934244	0.932164	46.9394	50.1571	42.4495	27.0887	17.4161	35.9396	-0.402244	0.641438	3-methyl-2-oxobutanoate hydroxymethyltransferase, putative, expressed
LOC_Os01g12580	0.770463	0.710321	0.973367	0.64789	0.32375	0.710476	1.12606	1.38907	0.604179	0.876445	-0.813832	0.320856	1.06435	0.641023	1.88731	1.52015	1.11326	0.087152	0.901678	1.05279	0.857009	1.75876	3.64206	0.829223	0.619815	0.3949	late embryogenesis abundant protein, putative, expressed
LOC_Os01g12610	0.743793	0.571444	2.0208	0.219461	0.897953	0.580275	1.24561	1.36042	0.243027	0.451257	-1.95399	0.251628	0.944836	2.49705	0.639292	3.19029	0.186186	0.925841	1.11598	1.8932	2.65174	2.37339	0.766727	1.4943	0.178217	0.929425	expressed protein
LOC_Os01g12650	1.56077	0.753727	1.84761	1.0526	0.522488	0.518309	1.08624	1.10692	1.23849	3.24655	0.978212	0.213245	0.991315	1.26926	1.82058	1.27513	0.587195	0.477143	2.27485	2.03114	1.71701	2.38068	1.24771	2.27173	0.366662	0.66952	reticulon domain containing protein, putative, expressed
LOC_Os01g12670	9.77324	10.724	7.33053	6.20958	-0.399224	0.0467838	9.5847	9.86997	8.16939	8.02105	-0.316135	0.176273	8.41623	11.3423	6.42464	7.66382	-0.387701	0.0569496	10.6874	9.99223	10.3974	6.6963	4.73267	5.76479	-0.582197	0.00109356	expressed protein
LOC_Os01g12680	27.7678	23.9571	18.9948	17.4467	-0.293572	0.465705	22.095	20.2519	21.86	14.107	-0.285609	0.560925	27.2112	30.8115	10.6331	23.3194	-0.721011	0.0329774	30.4852	34.8757	27.6038	25.3441	16.9124	25.572	-0.12679	0.802539	C4-dicarboxylate transporter/malic acid transport protein, expressed
LOC_Os01g12710	80.0607	79.3534	61.0476	53.5687	-0.271126	0.109458	76.4697	76.7608	75.8537	73.5161	-0.0881931	0.742532	76.9433	93.2029	59.8662	90.1089	-0.100308	0.647315	90.7946	90.0142	89.023	75.9254	61.843	62.7331	-0.225907	0.195809	oxidoreductase, short chain dehydrogenase/reductase family domain containing protein, expressed
LOC_Os01g12720	14.2566	15.0573	20.3864	16.8507	0.544215	0.115859	17.983	19.0802	16.7079	23.8877	0.0781905	0.907109	15.3602	12.8897	21.2816	15.4672	0.506104	0.158853	16.4203	20.6773	16.737	26.7237	32.7885	29.5505	0.806899	0.00824812	protein kinase domain containing protein, expressed
LOC_Os01g12730	58.1052	66.368	93.0108	88.54	0.752349	0.0350389	65.6005	63.9706	93.8375	95.2811	0.493352	0.26517	71.1699	57.2374	111.136	70.6557	0.637327	0.0882207	56.7628	59.4645	61.5657	81.9552	108.084	99.3781	0.767858	0.0253437	ras-related protein, putative, expressed
LOC_Os01g12740	47.8161	64.1357	40.3294	52.8052	-0.0380844	0.943821	58.4577	54.7577	61.0283	56.33	-0.000297696	1	63.0837	53.1958	47.1083	39.8603	-0.303598	0.501843	54.7894	44.7719	49.9501	62.9805	41.0558	53.2742	0.36901	0.376448	cytochrome P450, putative, expressed
LOC_Os01g12750	21.5641	32.2857	18.3476	22.2805	-0.187165	0.784496	28.7174	34.7494	29.8133	28.4005	-0.172909	0.857813	23.2741	18.6167	19.0621	8.95307	-0.424505	0.512506	14.9453	10.8768	13.7453	15.5212	10.6229	15.2632	0.369884	0.574414	cytochrome P450, putative, expressed
LOC_Os01g12760	14.7687	8.50349	9.10759	12.9248	0.173002	0.785592	9.39251	9.7638	13.1382	11.5383	0.315104	0.668536	10.8847	14.3253	7.04143	18.717	0.0749749	0.924003	13.797	12.4309	11.8737	8.80273	9.08519	10.6767	-0.227959	0.735675	cytochrome P450, putative, expressed
LOC_Os01g12770	43.0415	60.3297	20.4909	43.6044	-0.429485	0.697935	65.7427	60.5131	47.211	36.4823	-0.644293	0.611272	47.5297	27.4188	28.0096	6.12018	-0.945894	0.342	14.1627	10.5658	28.2191	15.9722	10.2522	15.0532	-0.0535116	0.970946	cytochrome P450, putative, expressed
LOC_Os01g12800	49.0412	47.8174	37.4052	39.7205	-0.110324	0.733965	44.2049	44.4316	54.8802	44.419	0.113629	0.789203	47.9579	44.4502	27.7425	45.4463	-0.268035	0.352371	52.6532	50.0645	45.6069	43.0347	34.125	40.5105	-0.0904446	0.805799	peroxisomal membrane protein, putative, expressed
LOC_Os01g12810	416.651	368.755	287.65	331.735	-0.114212	0.686127	420.024	420.894	358.895	313.96	-0.372324	0.136203	380.614	374.993	236.433	272.193	-0.474902	0.02835	366.504	342.737	372.16	274.921	234.768	263.011	-0.272794	0.256709	retrotransposon protein, putative, unclassified, expressed
LOC_Os01g12830	160.208	151.531	128.534	161.449	0.128647	0.737595	147.418	146.611	155.733	144.725	-0.0200377	0.976764	161.794	140.444	137.145	124.974	-0.0947955	0.826951	139.267	134.128	155.094	139.967	124.307	130.044	0.0668832	0.887812	erythronate-4-phosphate dehydrogenase domain containing protein, expressed
LOC_Os01g12840	9.75304	7.71945	6.36961	4.33713	-0.512928	0.0647832	9.03649	10.3313	7.82746	7.1683	-0.418641	0.19273	9.60214	8.96255	3.9315	6.06544	-0.818926	0.00144953	8.2496	11.4537	7.58885	6.02861	4.1512	6.71532	-0.353049	0.234985	expressed protein
LOC_Os01g12870	29.943	24.5104	20.8177	15.6738	-0.378645	0.121124	21.9677	24.5242	26.8886	25.7105	0.128142	0.737845	23.0067	35.4369	17.5707	27.5638	-0.287074	0.279215	30.0678	32.3437	30.8764	19.0091	13.1625	20.0212	-0.518605	0.0185393	eukaryotic translation initiation factor 3 subunit E-interacting protein, putative, expressed
LOC_Os01g12880	98.9062	107.956	88.2558	91.4825	0.0122616	0.965664	107.128	101.112	100.001	94.1518	-0.153206	0.570752	86.996	85.4389	70.999	78.3788	-0.107783	0.670097	95.8258	99.617	94.0191	71.5196	68.361	68.4126	-0.311135	0.101869	VHS and GAT domain containing protein, expressed
LOC_Os01g12890	2.42857	2.22863	2.39183	1.92079	0.0895638	0.860446	2.06435	2.31792	1.65315	1.43248	-0.55632	0.204734	2.18521	2.6291	1.29494	2.10262	-0.425041	0.313272	1.49801	2.8829	1.78937	1.65585	0.963631	1.97486	-0.0185325	0.976198	expressed protein
LOC_Os01g12900	3.21531	3.07212	1.2627	2.01814	-0.703326	0.162326	1.92244	2.52039	3.38093	3.9369	0.669332	0.233183	3.28607	3.35351	1.38178	1.75524	-0.991395	0.0367537	2.84191	2.34948	2.80116	1.98021	0.774806	1.03187	-0.673131	0.187197	ras-related protein, putative, expressed
LOC_Os01g12910	20.7981	21.978	20.372	20.6169	0.150141	0.675444	25.331	26.5521	25.096	25.6237	-0.0838114	0.875967	24.4499	18.2147	22.1099	24.3104	0.214476	0.546221	16.8071	21.4588	21.0738	17.5093	13.9168	17.7504	-0.0135284	0.976925	thioesterase family protein, putative, expressed
LOC_Os01g12920	98.3603	127.816	62.1251	137.121	0.0812744	0.950626	138.397	138.417	150.669	148.074	0.0584137	0.977268	93.9004	56.1825	83.3946	15.8458	-0.400803	0.74444	45.2642	30.8204	84.2179	41.1005	17.4995	37.7801	-0.306079	0.815301	thioesterase family protein, putative, expressed
LOC_Os01g12930	1.33043	1.97319	1.74445	3.03117	0.775348	0.363182	1.95503	1.65955	2.74431	3.17953	0.657714	0.535877	1.21241	1.18543	1.65063	0.496216	0.0257857	0.98593	0.978988	0.539341	1.13836	0.698556	0.480433	0.886528	-0.0177547	0.990394	U-box domain containing protein, expressed
LOC_Os01g12950	2.33013	1.86451	2.89062	1.5307	0.255016	0.597347	2.59701	1.79206	2.42769	1.92047	-0.0669101	0.933096	1.84299	2.27172	1.58709	1.82288	-0.169894	0.760136	2.44068	2.1792	2.79627	1.60792	1.59269	1.74129	-0.413586	0.352786	ubiquitin-conjugating enzyme, putative, expressed
LOC_Os01g13000	9.17052	12.8377	9.14736	6.57674	-0.302032	0.419911	12.2213	9.95803	10.6698	12.1756	-0.0119689	0.987133	11.014	8.64572	6.72098	7.73315	-0.353718	0.349021	11.6	11.7563	9.33596	10.6362	6.6567	8.32092	-0.0479833	0.929425	ethylene-responsive protein related, putative, expressed
LOC_Os01g13030	25.2813	18.6033	21.3903	18.2743	0.0640978	0.852943	21.2023	21.3488	23.8667	21.1231	0.0295904	0.955817	17.752	19.1021	16.2406	19.0859	0.0358977	0.932164	26.6442	39.7042	26.4221	29.4168	25.3781	28.1195	0.0556337	0.889874	OsIAA3 - Auxin-responsive Aux/IAA gene family member, expressed
LOC_Os01g13060	29.2248	27.5619	29.8799	26.5889	0.198577	0.181797	31.8576	29.4187	29.0385	26.1544	-0.202818	0.226033	25.7222	26.8945	21.6969	24.9357	-0.076415	0.691007	28.9427	29.5583	27.0205	28.7917	27.6	28.2837	0.154917	0.327186	CK1_CaseinKinase_1.1 - CK1 includes the casein kinase 1 kinases, expressed
LOC_Os01g13070	2.54647	1.91169	5.01095	5.69954	1.49375	0.00521308	2.69163	2.85158	2.78137	3.443	0.115504	0.920751	2.01018	1.59297	6.06582	3.02705	1.48662	0.00659298	3.0129	2.16379	2.33449	2.27695	6.68568	3.4141	0.338734	0.655924	expressed protein
LOC_Os01g13080	43.0474	32.9319	34.7132	16.7357	-0.391247	0.292892	23.665	32.4616	29.3705	37.6867	0.2076	0.693977	32.4108	46.1228	31.1514	42.3156	-0.00214008	0.997742	36.7504	41.2794	41.1433	37.1905	24.6826	35.8814	0.0312213	0.957976	60S acidic ribosomal protein, putative, expressed
LOC_Os01g13090	3.20701	3.87865	3.56956	3.69342	0.242701	0.591165	2.80348	3.59513	5.71253	6.71575	0.906278	0.0129313	4.30382	3.14086	4.65334	5.59097	0.54892	0.150672	5.1843	5.79304	3.95378	5.688	4.84458	4.78027	0.229297	0.615566	nucleic acid binding protein, putative, expressed
LOC_Os01g13100	34.9341	35.7371	30.8384	27.2388	-0.0790788	0.710548	32.693	29.2294	29.4412	27.2902	-0.17869	0.41175	31.7192	37.2803	22.7903	25.888	-0.401724	0.0114623	38.2354	37.0063	37.6435	31.2755	24.1009	28.1745	-0.189484	0.300617	KH domain containing protein, putative, expressed
LOC_Os01g13120	132.367	151.957	66.4424	120.543	-0.350351	0.580598	174.364	171.426	112.148	90.0919	-0.824169	0.167969	144.579	112.168	67.8453	39.8039	-1.11368	0.0284126	98.4549	91.7069	130.084	95.4815	80.4159	105.863	0.0624031	0.944658	aquaporin protein, putative, expressed
LOC_Os01g13150	14.9123	14.0695	14.1765	7.7719	-0.227836	0.537233	8.83507	11.1103	11.0382	11.2372	0.11078	0.842734	10.9675	14.9397	7.70228	14.7531	-0.13866	0.746872	12.7847	14.7309	12.8311	10.3549	7.1545	9.57576	-0.278619	0.442111	metallo-beta-lactamase family protein, putative, expressed
LOC_Os01g13160	28.6417	26.9844	44.7547	35.4247	0.72618	6.45855e-06	26.7516	28.1806	37.8491	42.7012	0.500585	0.005772	27.2067	28.7374	38.9305	36.2804	0.541262	0.00140186	29.0512	33.8717	28.1779	37.1867	40.2304	37.0131	0.444485	0.00741091	expressed protein
LOC_Os01g13170	46.5319	46.8192	56.9005	42.4736	0.283408	0.0590921	36.7746	42.1648	50.1346	53.4576	0.341728	0.0290948	48.16	54.3058	54.4101	74.2302	0.415369	0.00301559	54.6783	51.1333	49.7072	55.5678	46.7031	46.6713	0.130299	0.469063	ubiquitin-conjugating enzyme E2, putative, expressed
LOC_Os01g13190	43.328	39.0011	30.004	25.0024	-0.378411	0.0572675	29.7378	38.3713	33.5596	35.0785	-0.0374613	0.926649	39.1767	43.1467	23.871	35.433	-0.392708	0.0487463	46.1489	59.8536	51.9338	34.6914	25.886	37.962	-0.378941	0.0485728	histidinol dehydrogenase, chloroplast precursor, putative, expressed
LOC_Os01g13200	33.2548	31.1013	29.5298	17.7338	-0.264948	0.254528	30.6399	29.4341	27.2583	30.7219	-0.103963	0.771013	30.3795	32.9905	27.2421	39.1685	0.149785	0.586941	37.1298	43.7204	33.3196	33.1626	22.4718	29.3351	-0.128669	0.646467	abscisic acid insensitive 8, putative, expressed
LOC_Os01g13210	101.299	102.231	79.7012	51.2813	-0.454015	0.192128	77.1989	84.8616	82.1053	83.2134	-0.0215585	0.977616	73.4631	99.5035	50.3516	106.684	-0.079858	0.875321	69.3854	103.198	71.0862	71.5533	56.6454	63.7183	-0.105312	0.833342	salt stress root protein RS1, putative, expressed
LOC_Os01g13280	1.37651	1.11367	1.19064	0.248663	-0.651983	0.512424	0.898136	1.69559	0.330438	0.664693	-1.4273	0.138625	0.454987	1.05792	0.627777	1.25313	0.390929	0.737257	2.55424	2.09996	1.53835	1.40666	0.52125	0.894944	-0.690454	0.47891	ubiquitin conjugating enzyme protein, putative, expressed
LOC_Os01g13300	1.71889	1.82543	1.04632	1.0978	-0.51562	0.314042	1.66951	1.72262	1.23701	1.24746	-0.500421	0.405741	1.61689	2.0961	1.42129	1.26922	-0.347944	0.547047	1.99792	1.41661	1.04256	1.53811	0.67287	1.12404	-0.00189468	0.999937	B3 DNA binding domain containing protein, expressed
LOC_Os01g13320	1.98947	1.90047	1.79738	2.12171	0.23389	0.732523	0.853913	1.3716	2.09109	1.3088	0.561737	0.434302	2.00959	2.9599	1.1125	2.75532	-0.305396	0.66108	3.4741	5.33681	4.18389	4.41259	2.92268	3.54975	0.0332369	0.968613	pectinesterase, putative, expressed
LOC_Os01g13350	6.1964	5.42624	3.78414	3.15501	-0.540312	0.0665387	5.42641	4.12646	5.48259	4.12529	-0.0442493	0.940864	4.31874	4.70636	3.1735	4.06114	-0.227749	0.544433	5.49595	5.50952	6.34975	4.28017	3.10087	3.35219	-0.451637	0.130275	25.3 kDa vesicle transport protein, putative, expressed
LOC_Os01g13370	49.6752	49.9224	64.3353	48.9152	0.379982	0.000731783	42.305	42.935	53.3706	53.4732	0.274627	0.0333933	46.1899	53.6449	64.5334	88.8325	0.706644	2.1548e-11	58.3647	60.1106	54.4525	62.4761	61.8124	55.2147	0.182335	0.148453	seven in absentia protein family domain containing protein, expressed
LOC_Os01g13390	467.112	518.971	338.153	433.802	-0.122476	0.720644	537.503	551.336	508.285	421.433	-0.277792	0.426843	480.402	452.488	320.603	376.829	-0.326577	0.267885	462.103	458.676	439.937	476.07	417.938	448.009	0.178503	0.599663	expressed protein
LOC_Os01g13404	3.36692	3.34574	3.28654	2.21291	-0.0982961	0.821283	2.94663	3.09755	2.17387	3.72456	-0.0864531	0.891935	3.91843	4.23766	2.40868	3.5455	-0.371592	0.305017	3.01287	3.72723	3.22588	3.53336	2.49394	3.1767	0.167863	0.698485	ATP binding protein, putative, expressed
LOC_Os01g13420	25.4724	26.4356	16.7909	13.5941	-0.57461	0.156982	20.0046	24.477	22.5582	22.9699	-0.0154058	0.985975	23.605	29.7039	10.209	26.747	-0.483769	0.261124	26.941	31.8119	21.6761	19.2695	12.5447	14.5814	-0.507801	0.220109	SOUL heme-binding protein, putative, expressed
LOC_Os01g13430	5.07454	3.4511	3.80305	1.57505	-0.498581	0.271248	2.85347	3.66784	2.75195	3.39458	-0.135038	0.863413	4.31976	6.24499	2.58296	4.36447	-0.525855	0.248959	4.88866	5.45615	5.02992	3.72702	2.52719	4.43734	-0.172457	0.77197	importin-alpha re-exporter, putative, expressed
LOC_Os01g13460	26.8449	29.4725	37.4002	36.3098	0.597817	0.000474957	24.9075	24.6413	33.9634	36.6284	0.458516	0.0174658	28.8995	30.0071	34.531	36.071	0.366356	0.0517557	27.5554	29.4442	27.3686	29.2324	37.9965	32.4099	0.286888	0.13802	helix-loop-helix DNA-binding domain containing protein, expressed
LOC_Os01g13470	23.6385	24.3901	18.5259	15.9376	-0.276613	0.191571	19.9481	21.7575	20.4449	18.7703	-0.13889	0.643703	19.175	24.3088	14.5102	23.8107	-0.105195	0.698554	25.3725	24.0299	23.78	18.7324	17.2792	18.9102	-0.222008	0.321395	KH domain containing protein, putative, expressed
LOC_Os01g13480	446.764	447.501	233.888	298.949	-0.513997	0.134854	394.927	390.899	331.516	276.306	-0.421053	0.306731	448.762	510.638	227.028	452.8	-0.438755	0.228478	415.801	397.939	475.588	376.388	225.355	329.728	-0.137079	0.776068	glutaredoxin, putative, expressed
LOC_Os01g13490	7.51439	8.46734	9.43014	8.79828	0.395076	0.359394	8.38945	8.94457	8.88568	10.8908	0.138431	0.841662	9.16669	7.69525	12.8148	10.3343	0.575615	0.154803	7.37319	9.23575	7.45018	8.95875	11.6279	14.0696	0.682398	0.0680097	expressed protein
LOC_Os01g13520	14.9825	22.3253	7.93902	14.9984	-0.451949	0.447589	15.3079	14.6606	10.8572	9.01803	-0.64355	0.314249	15.0636	10.5446	7.06374	4.97569	-0.965761	0.0625404	14.3099	14.7613	14.5849	10.6217	9.05453	8.27007	-0.474662	0.431767	auxin response factor 1, putative, expressed
LOC_Os01g13540	252.064	358.956	188.209	270.015	-0.181975	0.773003	391.089	357.128	337.501	250.747	-0.397986	0.561772	301.684	206.048	165.437	108.153	-0.763203	0.130345	187.293	190.139	241.789	195.889	166.078	186.677	0.0370641	0.965019	NIN, putative, expressed
LOC_Os01g13550	40.2455	45.3626	26.6655	32.8201	-0.298904	0.384168	40.6287	37.9179	39.5004	34.9712	-0.128732	0.806892	34.9537	41.5681	20.5538	36.4176	-0.356565	0.298913	42.3779	37.3996	42.5891	33.2873	21.1753	32.5728	-0.159665	0.698544	beta-amylase, putative, expressed
LOC_Os01g13570	27.621	33.5198	18.1062	30.865	-0.0732851	0.900837	36.8261	31.6325	40.6696	36.011	0.110512	0.88908	42.9627	34.0377	25.1883	29.4753	-0.406021	0.395722	27.1932	25.1932	30.9416	25.2148	20.0434	24.4567	-0.01364	0.984655	phosphoglycerate mutase, putative, expressed
LOC_Os01g13660	43.4511	49.4595	31.6181	40.7029	-0.132309	0.734867	39.3825	33.0545	36.6679	34.35	-0.0822888	0.88863	34.7064	40.8924	16.047	25.3708	-0.79046	0.00557603	35.621	42.5511	41.8872	31.449	22.0449	29.5633	-0.239615	0.514074	expressed protein
LOC_Os01g13670	0	0.775177	1.14219	4.3415	3.06587	0.108097	1.92011	4.28407	4.1209	8.16186	0.939505	0.732609	3.73826	4.54095	1.20446	5.04898	-0.388056	0.884416	2.64924	0	1.07914	2.06381	0.495277	0.482632	0.161512	0.958729	expressed protein
LOC_Os01g13680	1.41011	0.928597	0.656761	2.31805	0.618263	0.699643	0.736044	1.26325	1.77714	1.28326	0.557828	0.797153	1.53536	2.46991	1.55827	1.38246	-0.326869	0.856873	2.35751	1.45727	0.689453	0.44501	1.06794	0.173446	-2.09352	0.193221	expressed protein
LOC_Os01g13690	399.947	437.127	287.695	703.614	0.518719	0.459575	473.623	492.404	527.798	619.532	0.195843	0.861972	531.474	395.052	438.414	218.547	-0.345237	0.668146	430.969	319.425	431.589	337.898	387.666	364.334	-0.0191832	0.985713	ligA, putative, expressed
LOC_Os01g13700	36.0004	32.5859	28.2741	21.3732	-0.26926	0.319324	36.6774	32.3307	34.86	33.458	-0.0671909	0.887791	37.265	46.695	27.9844	48.7375	-0.0573721	0.877771	40.4742	50.6723	39.0768	35.7215	23.6998	32.4549	-0.192733	0.511196	DNA-binding protein-related, putative, expressed
LOC_Os01g13720	4.20405	3.81337	2.48703	1.92067	-0.663944	0.271422	3.34472	4.09272	2.19338	3.08538	-0.544733	0.461345	2.51945	6.47293	3.20543	3.66458	-0.273487	0.707835	6.28738	5.17776	4.00328	3.74482	1.97711	3.79489	-0.296212	0.674749	expressed protein
LOC_Os01g13730	29.9312	30.2032	23.7688	17.5309	-0.349206	0.0368867	27.1369	29.2597	28.3417	29.678	-0.00998076	0.97974	26.2698	28.3	21.5876	33.8944	0.100263	0.657365	28.7325	28.3873	28.5408	24.3065	16.7099	21.6041	-0.163882	0.405808	WD domain, G-beta repeat domain containing protein, expressed
LOC_Os01g13740	325.516	379.391	240.422	263.125	-0.26741	0.33884	313.794	284.02	262.315	233.023	-0.32374	0.296245	286.555	320.028	196.898	252.273	-0.341854	0.212177	301.213	262.334	327.229	247.904	231.816	246.382	-0.117207	0.740994	myb-like DNA-binding domain containing protein, expressed
LOC_Os01g13760	6.84228	7.35953	9.15992	8.98716	0.564146	0.0107563	7.51025	6.94223	7.9059	9.42386	0.208525	0.5215	7.89438	7.94956	8.52106	8.04703	0.176021	0.552493	8.23772	9.83894	8.73456	8.28225	8.66217	8.68647	0.0800432	0.816564	dnaJ domain containing protein, expressed
LOC_Os01g13770	55.4825	48.632	37.7615	51.0504	0.0108269	0.989042	69.3248	66.0189	45.4981	48.6559	-0.576554	0.384607	75.838	48.7808	64.7265	34.4777	-0.187357	0.800872	46.5889	51.8314	60.0186	47.5635	52.2424	74.8875	0.369672	0.570043	DUF250 domain containing protein, putative, expressed
LOC_Os01g13800	36.5074	28.9408	42.0879	30.7677	0.351508	0.504006	15.8521	14.9131	24.7599	28.8365	0.747053	0.135546	28.4864	50.492	24.5501	73.0229	0.349443	0.530435	38.3158	51.4454	42.2911	37.8063	26.0099	40.5312	-0.010475	0.990145	receptor-like protein kinase 5 precursor, putative, expressed
LOC_Os01g13930	5.41215	9.44974	16.9797	29.6004	1.88967	0.00344517	7.92663	5.75929	11.4697	20.224	1.15115	0.144884	8.23851	7.04364	37.1621	15.5883	1.95368	0.00255647	6.94086	4.13151	4.70846	13.1583	22.895	18.9521	1.76392	0.0048895	expressed protein
LOC_Os01g13940	3.97468	2.75387	3.75012	2.08963	-0.0151718	0.975629	2.81655	2.92682	3.32936	4.45018	0.386407	0.359816	3.85561	3.88181	3.80963	4.21557	0.151917	0.736368	3.57815	3.79504	3.75128	3.52992	2.51155	4.04447	0.18301	0.673077	expressed protein
LOC_Os01g13950	0.279864	0.516037	5.0754	7.6176	4.22477	0.0194156	1.02258	0.767823	1.44023	4.20237	1.59444	0.536857	0.933213	0.122551	12.6286	1.44048	3.92765	0.03098	0	0	0.478925	0.463686	3.89466	5.96392	4.47135	0.0124095	OsGrx_A1 - glutaredoxin subgroup III, expressed
LOC_Os01g14020	5.21693	4.39507	6.34156	3.34397	0.189869	0.727969	4.19032	5.14701	4.09981	4.543	-0.16193	0.830542	5.95576	4.64769	5.83689	6.0571	0.264056	0.62873	5.06085	6.21768	4.46381	5.29872	5.9606	8.13178	0.515982	0.244357	expressed protein
LOC_Os01g14040	12.1743	13.5797	9.96371	8.55896	-0.277132	0.230296	13.409	12.8812	10.9513	10.2129	-0.364135	0.126706	13.2693	15.3569	9.43039	12.9794	-0.264734	0.255341	15.1542	14.6583	13.2889	12.8753	10.3142	11.4312	-0.0875788	0.769622	D-tyrosyl-tRNA, putative, expressed
LOC_Os01g14050	7.21703	7.01945	10.0555	8.29474	0.567091	0.194008	9.85419	8.98937	9.57436	15.4052	0.35062	0.544519	8.49577	7.72699	11.5292	7.32557	0.35542	0.482227	7.73861	7.89662	6.43382	8.51414	14.1558	11.4356	0.598735	0.160313	C2 domain containing protein, putative, expressed
LOC_Os01g14070	20.1766	19.1365	34.1516	20.2562	0.64844	0.0293352	18.0184	20.8184	23.6952	33.3208	0.502186	0.147984	23.7673	25.1225	26.9824	37.5476	0.484529	0.126475	35.7471	34.4045	23.7723	30.4743	31.4402	28.0843	0.0601315	0.902901	60S ribosomal protein L18a-1, putative, expressed
LOC_Os01g14080	2.0406	1.50505	7.77878	3.77928	1.87536	0.00993709	1.77798	1.32887	2.52338	3.99978	1.01327	0.285785	2.12358	1.29223	7.74415	2.72003	1.78275	0.0160412	1.187	3.07856	1.55798	3.88372	7.35076	3.91942	1.17365	0.13428	lipase class 3 family protein, putative, expressed
LOC_Os01g14090	3.37484	2.87021	4.34998	2.96414	0.420293	0.365948	3.25006	3.48625	3.8979	6.07109	0.512887	0.31134	4.13749	3.52844	4.83447	4.71293	0.421468	0.373407	2.26095	2.64958	2.68618	2.46586	4.2995	4.05458	0.519129	0.246224	kinesin motor domain containing protein, putative, expressed
LOC_Os01g14100	6.83433	6.98721	14.9637	10.0035	1.03774	0.000974932	7.46698	6.72282	8.39219	11.1112	0.404195	0.357867	7.29141	6.8591	16.7905	11.4701	1.13272	0.000284544	5.77719	7.03725	5.8732	8.90294	13.6954	8.98691	0.677791	0.0403646	BT1 family protein, putative, expressed
LOC_Os01g14110	16.1894	11.6543	27.1742	26.894	1.17822	0.000491317	11.9523	13.9074	21.3764	25.0261	0.792561	0.0439462	20.9879	16.315	45.684	38.8103	1.29308	8.79759e-05	18.1014	19.7868	15.3071	23.0806	28.3478	33.2252	0.827472	0.0149685	expressed protein
LOC_Os01g14370	22.1829	22.5231	27.57	22.392	0.35909	0.0222271	22.6287	22.4969	22.8455	24.1996	0.00811452	0.983006	23.377	21.4705	23.0764	24.115	0.175013	0.352044	22.0988	22.7159	19.9603	21.2754	23.6375	21.6703	0.146523	0.446923	histone acetyltransferase HAC5, putative, expressed
LOC_Os01g14410	93.8166	89.2849	94.6888	51.4163	-0.154725	0.833612	231.462	199.14	59.4605	55.3873	-1.96031	0.000107698	177.464	159.465	147.217	51.9504	-0.580293	0.354805	101.766	104.29	78.2004	129.582	123.426	120.405	0.555568	0.370503	early light-induced protein, chloroplast precursor, putative, expressed
LOC_Os01g14420	5.84333	6.22093	9.412	6.15753	0.553772	0.0336721	4.57512	4.52589	8.35297	9.49587	0.920782	0.000293078	5.10313	6.61011	7.74279	9.51808	0.655897	0.00948142	8.39154	6.62585	7.20206	6.91526	6.39228	6.61839	0.0211741	0.963499	RWP-RK domain-containing protein, putative, expressed
LOC_Os01g14430	0	0	1.49432	1.62284	7.24235	0.0021095	0.124052	0	0.665594	1.29768	3.97599	0.0955296	0.129384	0.237872	6.06968	1.92224	4.63961	0.00939303	0	0	0.3486	0.250006	2.27987	1.63702	3.15838	0.103175	DNA binding protein, putative, expressed
LOC_Os01g14440	18.8675	17.6688	277.349	205.026	3.91637	1.50432e-07	13.1819	18.0703	42.3688	139.672	2.48738	0.00314489	34.0771	21.0905	729.927	150.985	4.19113	2.50955e-08	18.9411	18.1802	18.081	71.1005	272.411	187.558	2.97912	4.32696e-05	WRKY1, expressed
LOC_Os01g14510	16.6712	20.5604	13.0313	14.0553	-0.244375	0.655374	20.3962	19.0666	16.529	14.8482	-0.382743	0.527533	20.1011	13.7627	12.9196	9.47168	-0.477298	0.340757	11.6866	13.7736	7.50642	9.41841	7.92051	7.93007	-0.180955	0.77582	BRASSINOSTEROID INSENSITIVE 1 precursor, putative, expressed
LOC_Os01g14514	57.1108	58.0395	51.2647	57.9555	0.146017	0.682961	69.3835	66.0513	42.2807	45.6657	-0.675708	0.0184325	53.4829	90.6525	55.9305	72.2351	-0.0663864	0.878011	59.4578	63.6778	59.9922	40.1985	58.3572	42.86	-0.401694	0.169903	expressed protein
LOC_Os01g14520	2.27884	2.32722	0.885842	1.73786	-0.555644	0.52716	1.05683	0.467192	0.652949	0.510486	-0.446723	0.71356	2.42161	6.20227	1.38614	3.3985	-0.781609	0.350577	2.66695	3.64933	3.61475	1.92332	1.51789	1.08671	-0.990454	0.201265	C4-dicarboxylate transporter/malic acid transport protein domain containing protein, expressed
LOC_Os01g14580	15.7374	11.3904	26.5114	17.1617	0.877777	0.000763685	14.1117	17.1865	17.7107	21.7923	0.285615	0.455976	16.1724	14.9206	26.0599	24.4171	0.809331	0.00226989	16.2655	18.1039	15.7951	21.643	30.0153	26.6739	0.688326	0.00768892	dehydrogenase, putative, expressed
LOC_Os01g14590	6.7571	7.37028	25.443	11.7096	1.55167	0.00544776	9.44686	7.68395	7.58743	17.3796	0.483376	0.571574	6.86075	5.72329	26.7483	14.9404	1.8745	0.000605915	8.59614	5.86477	5.61877	16.3053	39.6344	22.2338	1.68175	0.00132912	pathogen-related protein, putative, expressed
LOC_Os01g14610	15.3974	18.884	13.0393	11.4099	-0.288613	0.404938	14.7424	16.5819	14.3313	11.6341	-0.319982	0.425196	14.1311	19.8252	8.80253	15.6322	-0.399859	0.229714	16.5319	17.4006	18.2511	10.8181	9.23625	8.66595	-0.68687	0.0146971	PSF2 - Putative GINS complex subunit, expressed
LOC_Os01g14630	2.7208	4.82388	33.8616	105.659	4.48604	0.00123376	9.81392	1.28513	15.8993	67.8375	2.82946	0.0867078	5.98191	3.72701	61.0718	20.9763	3.24824	0.0282834	20.0345	4.57017	3.01449	46.8769	66.4497	60.6685	2.6992	0.070218	polyprenyl synthetase, putative, expressed
LOC_Os01g14640	3.17771	2.65064	4.0084	3.95132	0.665284	0.396461	1.24402	0.948921	3.55984	3.51154	1.64059	0.0317945	1.72998	3.71066	2.27604	8.24283	0.989652	0.179412	3.60991	7.1153	4.46688	6.35131	5.34806	5.9281	0.438267	0.610323	expressed protein
LOC_Os01g14670	1.48624	1.77323	2.13774	0.773867	-0.00911231	0.994119	0.479161	0.616777	1.11406	1.90948	1.41035	0.0803722	0.916217	0.612532	1.80343	1.31246	1.14955	0.127112	1.77084	1.12435	1.15948	1.54506	2.85814	1.65605	0.397059	0.663261	Cupin domain containing protein, expressed
LOC_Os01g14690	119.677	99.6574	137.243	87.8148	0.223646	0.30818	91.7697	98.421	98.8728	110.341	0.0861903	0.80292	110.212	113.578	116.945	131.584	0.250532	0.255956	128.388	137.978	103.284	132.222	121.886	122.214	0.202224	0.373906	Lg106, putative, expressed
LOC_Os01g14770	8.83463	8.93827	8.48194	8.97156	0.191712	0.548445	9.00457	7.87054	6.89338	5.51819	-0.495444	0.0879077	6.50634	7.71945	5.12437	4.57978	-0.431516	0.121297	13.845	14.3657	14.5504	13.3204	12.0562	11.8184	-0.0311787	0.945538	retrotransposon protein, putative, unclassified, expressed
LOC_Os01g14790	12.1491	13.0445	14.9554	5.13361	-0.18321	0.765092	10.4127	11.7964	13.183	14.1957	0.251455	0.738412	9.85995	16.9891	12.376	17.5845	0.2539	0.685024	15.1229	13.4223	16.7693	13.3273	6.84719	10.2453	-0.212969	0.745976	expressed protein
LOC_Os01g14810	55.5579	52.7818	53.8654	47.2451	0.106048	0.494579	49.2809	48.2477	50.2278	52.5629	0.0237383	0.929539	47.2058	56.203	46.3991	55.5452	0.0778848	0.655939	56.5376	66.373	60.7182	50.5965	44.6172	53.1852	-0.083731	0.621846	5-nucleotidase domain-containing protein, putative, expressed
LOC_Os01g14820	11.7567	12.2547	7.88113	6.26525	-0.566443	0.00681371	11.5064	12.9585	9.73677	7.64225	-0.543548	0.0154661	10.7437	13.4273	7.44466	9.1798	-0.443119	0.0433166	11.5126	14.5606	12.3588	8.16256	6.33875	8.65593	-0.452433	0.0295399	expressed protein
LOC_Os01g14830	4.65708	2.34756	4.45123	0.771078	-0.294718	0.782825	1.00996	1.7071	2.56164	3.53688	1.1178	0.260641	3.63889	5.75114	3.25406	5.51834	-0.0176093	0.991402	2.92568	3.85104	6.67952	3.82406	1.27294	4.41367	0.0205541	0.989056	ribosomal protein L3, putative, expressed
LOC_Os01g14840	16.7052	12.8792	11.7429	10.2346	-0.219076	0.291196	11.2447	12.38	15.6776	13.3603	0.247563	0.284611	13.9346	15.0774	9.79677	13.5013	-0.230491	0.27556	14.3491	17.2094	14.871	14.0201	9.79718	13.7082	-0.00431121	0.990362	ZOS1-06 - C2H2 zinc finger protein, expressed
LOC_Os01g14860	61.2968	45.7797	99.6391	76.6397	0.921308	1.23643e-07	44.8975	41.3473	60.0999	66.7069	0.502527	0.014298	52.5979	59.7475	85.0196	84.1518	0.702896	0.00010692	59.3564	61.8725	55.0528	75.6851	82.1043	82.9959	0.588785	0.000817972	CGMC_GSK.1 - CGMC includes CDA, MAPK, GSK3, and CLKC kinases, expressed
LOC_Os01g14870	6.95876	7.01056	6.12926	5.41455	-0.0713932	0.862837	5.22877	6.04865	6.95865	7.43081	0.300826	0.450075	6.76342	7.79001	5.37814	5.80103	-0.276762	0.440066	8.41164	5.93169	5.52203	5.43413	4.46267	4.32457	-0.288039	0.4082	zinc finger matrin-type protein 5, putative, expressed
LOC_Os01g14890	33.4933	28.9468	22.4447	23.6917	-0.215997	0.488644	38.5206	34.468	24.1096	18.6028	-0.824876	0.00117664	71.4554	86.8398	43.2288	68.2504	-0.427579	0.111979	37.301	35.9053	40.5178	32.8123	26.93	30.6742	-0.107034	0.778692	expressed protein
LOC_Os01g14920	7.22238	8.18682	7.43078	6.00874	-0.00160465	0.998628	9.19304	8.78604	8.008	9.6615	-0.0776963	0.915885	8.15933	9.43605	8.68394	5.38312	-0.180625	0.721754	8.0296	8.97756	8.27344	7.49796	5.30048	6.52439	-0.112918	0.841134	zinc knuckle family protein, putative, expressed
LOC_Os01g14932	32.3166	27.712	31.36	23.1995	0.0588822	0.756917	27.4102	29.6636	28.5415	29.7676	-0.0199595	0.947032	28.1645	28.6171	23.5561	28.4563	-0.0331294	0.883435	29.3236	35.2027	28.8663	28.9619	24.3669	25.0999	-0.0494355	0.818436	NAK-like ser/thr protein kinase, putative, expressed
LOC_Os01g14950	267.879	313.757	189.032	175.55	-0.468464	0.0471536	235.413	240.139	262.3	235.255	0.0147015	0.978884	212.451	265.98	140.692	235.037	-0.274088	0.314057	250.085	248.544	235.47	170.082	109.511	130.898	-0.552311	0.0120593	importin subunit alpha, putative, expressed
LOC_Os01g14980	32.2506	29.3541	27.6271	25.6353	0.000478288	1	24.5229	26.7079	25.509	21.384	-0.17741	0.706716	28.5991	37.1965	18.1767	37.8454	-0.170528	0.668222	32.3119	32.7221	29.0023	32.3565	24.6548	27.4647	0.0846594	0.852761	RPA3 - Putative single-stranded DNA binding complex subunit 3, expressed
LOC_Os01g15000	21.7718	28.4399	31.7059	31.4006	0.537104	0.0711111	24.533	21.6617	31.2762	35.1595	0.469913	0.170527	19.8509	25.6707	45.0598	42.5189	1.06394	6.38887e-05	23.0015	21.545	22.6175	21.194	42.8893	27.2445	0.267912	0.446108	lipase, putative, expressed
LOC_Os01g15010	108.535	148.069	106.136	113.529	-0.0121912	0.974141	101.972	117.012	127.181	131.707	0.191719	0.592878	95.5583	115.211	90.4212	101.784	-0.0290114	0.946165	102.825	98.3646	96.4228	87.9192	79.5802	83.8279	-0.0566247	0.887451	miro, putative, expressed
LOC_Os01g15020	135.223	101.744	126.481	89.6998	0.0633602	0.851932	84.9994	83.5895	93.222	90.1656	0.0696672	0.885951	94.1742	137.074	78.4436	126.734	-0.090874	0.799449	120.187	141.957	106.583	108.83	98.3443	101.736	-0.0665081	0.863603	lissencephaly type-1-like homology motif, putative, expressed
LOC_Os01g15029	65.511	47.4738	140.66	81.4114	1.15771	2.32521e-07	44.7506	40.2521	66.8792	81.9422	0.754051	0.00300003	58.121	72.4687	99.4591	113.807	0.811004	0.000595433	70.1781	75.4215	67.7418	106.065	97.1258	89.966	0.614801	0.00886309	expressed protein
LOC_Os01g15100	4.97279	5.94302	6.15479	9.3741	0.747945	0.550596	5.13128	10.1782	7.40192	13.6602	0.414024	0.819196	6.84331	1.37105	6.56949	1.50096	0.136313	0.939049	2.98445	3.92306	1.89107	5.35707	1.87144	3.64732	0.777802	0.554404	expressed protein
LOC_Os01g15110	88.1284	83.6352	115.346	113.269	0.626983	0.00344732	87.521	85.876	98.8083	109.678	0.213161	0.500483	85.5123	81.0606	120.167	107.118	0.5634	0.010511	91.6824	88.5298	79.9263	90.4559	115.352	100.323	0.292761	0.239495	syntaxin, putative, expressed
LOC_Os01g15120	50.206	51.43	33.8679	39.8194	-0.238711	0.509032	39.0016	44.9332	41.7119	51.8078	0.104978	0.850775	43.5737	50.2959	35.9295	46.5353	-0.0951268	0.831962	62.774	48.3744	49.4754	50.5573	32.5754	34.2376	-0.191123	0.629952	hydrolase, alpha/beta fold family domain containing protein, expressed
LOC_Os01g15220	4.38789	3.2363	2.14585	1.48299	-0.870283	0.145506	2.62352	3.31447	2.65886	1.88768	-0.438177	0.597987	3.11632	5.17039	2.46855	1.98472	-0.772053	0.204343	5.74565	3.71932	4.91491	2.76112	3.31309	3.50326	-0.465375	0.472673	expressed protein
LOC_Os01g15260	37.1593	35.5309	34.0632	28.5299	-0.0135695	0.967468	33.5384	34.5752	32.9945	37.3598	-0.00503965	0.993467	39.2056	33.7522	37.9959	35.0054	0.10976	0.720355	34.8719	36.5233	35.8431	34.004	27.5204	29.5335	-0.0190818	0.961329	dynein light chain type 1 domain containing protein, expressed
LOC_Os01g15270	1958.52	2297.53	2336.96	2609.91	0.436355	0.207415	1693.97	2028.07	1984.22	2481.84	0.212479	0.669943	1525.29	2270.49	2760.84	2471.61	0.592097	0.0724011	2556.53	2091.8	2648.1	2517.51	2685.79	2483.76	0.187073	0.666571	expressed protein
LOC_Os01g15290	28.7826	29.2272	18.6592	16.2294	-0.531658	0.00123376	23.8123	25.5327	18.675	22.6513	-0.306728	0.126423	24.1526	27.1809	16.3311	23.9001	-0.267553	0.159721	30.0606	29.804	28.177	22.0242	15.9739	20.7253	-0.304568	0.0818621	ribosomal L18p/L5e family protein, putative, expressed
LOC_Os01g15300	2.53947	2.09948	5.16335	2.00353	0.785037	0.0389262	2.72313	2.55319	3.96385	4.79791	0.678686	0.110792	2.51145	2.58665	3.64176	4.52269	0.771289	0.043375	2.72098	2.76228	2.31458	3.181	3.8413	3.63627	0.547294	0.171798	zinc finger helicase family protein, putative, expressed
LOC_Os01g15310	36.3695	36.6726	39.8025	25.901	0.0314381	0.929332	25.1723	33.3941	32.6435	37.1742	0.204325	0.541049	37.2011	43.4499	33.7705	54.8389	0.211204	0.459543	43.2603	40.6998	39.7008	37.8953	33.5116	36.7223	0.00814488	0.983886	LSM domain containing protein, expressed
LOC_Os01g15320	0.788259	1.15065	1.17789	0.755887	0.176033	0.87491	1.92011	0.669386	2.63995	5.26058	1.55828	0.0405983	1.25165	1.32316	2.14545	1.91591	0.771538	0.374086	2.48367	3.32637	1.96719	2.95061	2.49573	2.48857	0.227911	0.830724	RALFL9 - Rapid ALkalinization Factor RALF family protein precursor, expressed
LOC_Os01g15350	5.28628	7.36802	7.71828	8.17947	0.537357	0.0512409	4.88584	4.71476	6.81376	7.08355	0.482027	0.128107	5.80964	6.94448	8.65783	10.605	0.691255	0.00866726	5.35844	6.02229	4.73684	5.34855	5.93965	5.73424	0.200705	0.573215	zinc finger C-x8-C-x5-C-x3-H type family protein, expressed
LOC_Os01g15390	3.62393	3.56885	6.74663	3.39005	0.666454	0.127416	2.21942	3.45403	2.58346	3.89757	0.141014	0.86414	4.0411	5.22954	4.60138	5.33436	0.201524	0.726546	4.52286	4.10451	5.32065	5.24611	5.16687	5.42498	0.347063	0.487215	expressed protein
LOC_Os01g15448	12.3236	10.238	7.45065	7.07253	-0.425404	0.15809	7.48414	6.84703	8.29662	8.68859	0.195015	0.662124	9.93467	9.66614	7.79865	9.35193	-0.0991272	0.812622	9.57025	11.103	10.6025	9.87249	6.40166	6.93783	-0.157063	0.679446	expressed protein
LOC_Os01g15460	56.2706	50.9904	52.2248	43.5584	0.040113	0.87751	51.8224	54.6291	61.7057	52.724	0.054429	0.88007	56.3432	51.8637	39.6573	61.0232	-0.0319621	0.915797	57.1943	58.71	55.8371	48.9843	36.8152	41.9724	-0.181057	0.400616	zinc finger C-x8-C-x5-C-x3-H type family protein, expressed
LOC_Os01g15470	36.5825	36.7631	24.9606	20.586	-0.487246	0.11219	32.0985	32.7345	30.6839	26.4943	-0.231609	0.593593	33.8339	36.4539	13.9632	32.0373	-0.564055	0.0611182	39.8403	40.7435	37.0387	29.7382	19.8739	24.9645	-0.368223	0.257201	protein kinase, putative, expressed
LOC_Os01g15490	89.1685	97.2723	66.5304	78.5269	-0.137387	0.647484	96.4107	91.5667	81.5612	69.2879	-0.368789	0.183342	76.6063	78.9999	56.5509	60.6827	-0.305482	0.247599	91.628	92.5785	90.6346	71.1882	74.9807	69.6704	-0.227264	0.41469	phosphoadenosine phosphosulfate, putative, expressed
LOC_Os01g15510	3.26666	3.2526	2.41404	1.27228	-0.647841	0.385666	1.47209	2.38993	1.62237	0.713474	-0.774818	0.3802	2.65575	3.2042	2.17129	2.95174	-0.104434	0.922248	4.94048	2.06556	3.68951	2.40546	2.42452	1.57507	-0.699656	0.344194	expressed protein
LOC_Os01g15520	9.94516	12.7829	5.8576	4.62647	-0.924849	0.0292718	13.5273	10.9254	10.3889	6.87049	-0.55509	0.288571	13.7629	13.2237	7.30003	16.6269	-0.124509	0.842263	12.8087	13.1869	11.4288	6.20074	5.70851	5.43776	-0.946345	0.0185908	expressed protein
LOC_Os01g15580	3.16936	2.36201	3.65434	1.55422	0.0789577	0.883447	2.09818	2.32856	2.61957	2.30138	0.102776	0.891935	2.63024	3.2109	1.80339	2.94617	-0.221579	0.665946	3.4596	4.41152	3.11813	2.47205	1.86365	2.52919	-0.392166	0.36725	disease resistance protein RGA2, putative, expressed
LOC_Os01g15600	48.6432	36.1982	41.0073	20.2488	-0.298112	0.40392	25.3664	30.7772	33.3985	35.5287	0.246617	0.585894	40.2325	55.6541	36.1685	59.221	0.0717379	0.881994	50.2988	52.3305	46.4429	38.3309	26.4037	38.1793	-0.223152	0.571887	PUR ALPHA-1, putative, expressed
LOC_Os01g15610	31.3829	22.8337	47.7016	41.8939	0.936792	0.00804176	27.7372	29.6532	45.2287	55.2671	0.756442	0.0563493	32.1617	21.3935	33.5348	30.7051	0.366056	0.415067	33.4442	34.0881	24.53	28.8554	45.5655	36.0767	0.24004	0.621744	expressed protein
LOC_Os01g15630	56.2001	59.4426	64.5683	62.5654	0.347227	0.0479621	58.1802	56.1142	68.7327	66.9377	0.195383	0.397647	53.9831	54.778	61.4592	62.4433	0.294721	0.109905	56.1083	57.7337	52.9163	56.559	51.2363	51.8132	0.115666	0.615746	zinc finger, C3HC4 type domain containing protein, expressed
LOC_Os01g15640	64.4058	62.6018	137.301	112.163	1.17416	0.00240469	60.3519	68.9905	102.155	143.052	0.870745	0.0488701	71.1012	56.3635	219.936	118.836	1.55743	3.12765e-05	62.9948	63.2621	62.8657	83.7373	130.049	103.164	0.723259	0.0825712	no apical meristem protein, putative, expressed
LOC_Os01g15660	10.6761	10.4887	9.75373	7.40993	-0.107093	0.741757	8.94369	9.88631	8.6575	9.26264	-0.122205	0.767842	7.34302	9.9636	4.88125	8.81041	-0.264602	0.366271	12.2171	10.8637	10.8861	9.00203	6.85894	7.81101	-0.278984	0.313717	NAD dependent epimerase/dehydratase family protein, putative, expressed
LOC_Os01g15740	11.6205	10.8334	18.0241	14.1626	0.717838	0.622526	13.9023	13.4256	19.5512	26.1618	0.687766	0.708413	16.0696	15.5694	18.2241	18.9329	0.335693	0.848516	0.663584	1.95174	8.57024	1.56452	1.57078	15.3814	1.33054	0.309648	expressed protein
LOC_Os01g15770	26.0197	29.976	21.1732	23.1069	-0.121947	0.803383	42.1464	43.7202	42.5223	25.3787	-0.386404	0.423953	46.8695	36.5049	18.132	28.256	-0.779715	0.0301864	36.0338	37.2569	28.2924	41.7895	31.0912	33.7694	0.311817	0.478076	transmembrane protein 136, putative, expressed
LOC_Os01g15780	29.7342	28.0091	21.3221	18.3767	-0.336249	0.0293437	23.4793	24.9024	24.6549	23.9625	-0.0437611	0.88814	24.09	28.9379	19.7884	29.0952	-0.033664	0.891995	26.1859	27.6745	29.1669	21.3633	14.816	19.9705	-0.270689	0.0860856	glycosyl transferase, group 1 domain containing protein, expressed
LOC_Os01g15790	25.9988	25.19	12.5738	14.6319	-0.68738	0.0043235	22.686	24.1381	19.9	18.8404	-0.323842	0.31254	17.6025	24.3155	11.242	16.7272	-0.497035	0.0555369	22.159	23.2034	23.121	15.363	11.3973	11.9008	-0.594482	0.0125531	expressed protein
LOC_Os01g15850	13.0868	10.4356	11.526	8.83896	-0.00641846	0.984343	10.2829	10.0639	12.0984	10.8089	0.11986	0.731184	13.2953	13.0093	8.68929	11.4126	-0.300573	0.199061	14.0146	11.9149	13.2407	12.2399	9.48063	10.8673	-0.0262136	0.943257	expressed protein
LOC_Os01g15860	6.2975	5.91784	5.45446	5.05049	-0.00867567	0.983511	6.14063	5.94751	6.63405	5.66196	-0.0265356	0.965104	5.39255	6.16646	5.29533	4.20465	-0.15755	0.673569	5.38235	5.63513	5.99863	4.91662	4.55869	5.08251	-0.0307908	0.949373	pre-mRNA-processing factor 6, putative, expressed
LOC_Os01g15900	253.017	308.008	120.481	152.336	-0.812647	0.00426667	296.591	272.342	187.647	163.016	-0.75023	0.0157317	207.067	227.822	99.3528	146.126	-0.744743	0.0106349	211.307	218.111	218.069	110.893	88.4071	76.7334	-1.05538	4.27414e-05	expressed protein
LOC_Os01g15920	1.40135	0.430654	0.380731	1.24043	0.104916	0.966278	0.426692	2.56312	0.228939	0.850194	-1.50963	0.527053	0.222516	1.02274	0.401488	0.801425	0.0301949	0.993683	1.26154	2.25278	0.799366	2.75175	0	1.80987	0.828123	0.687907	expressed protein
LOC_Os01g15970	0.263039	1.06703	1.75803	0.512234	0.883527	0.496341	2.11442	0.948469	0.825076	0.287253	-1.5211	0.249311	1.10265	1.52042	0.452165	1.62465	-0.302368	0.851248	1.04191	1.01485	1.08032	1.2009	1.02262	2.03832	0.787309	0.550603	expressed protein
LOC_Os01g15979	37.4131	35.1226	27.1523	15.4747	-0.587643	0.0120946	41.1456	44.3254	22.9974	23.7867	-0.92023	5.4088e-05	31.3582	41.4934	26.9685	42.1577	0.0060832	0.990028	48.3421	48.9303	41.7083	36.9007	32.5037	33.635	-0.239781	0.387842	gb protein, putative, expressed
LOC_Os01g16000	14.8897	10.1708	12.1545	8.02777	-0.117754	0.757133	9.85056	13.5462	11.4551	15.5008	0.154844	0.740611	14.8736	14.3838	11.7313	12.9666	-0.145814	0.710969	14.4604	15.9576	12.7595	16.0312	11.6811	14.2383	0.227167	0.517377	CRAL/TRIO domain containing protein, expressed
LOC_Os01g16010	12.2286	10.7156	12.3432	7.57371	-0.0184941	0.965664	10.0291	10.2979	11.2445	14.0572	0.263915	0.496872	12.1915	15.5506	10.3478	16.7259	0.0435725	0.924289	14.86	12.9332	12.5689	13.1308	8.99847	10.366	-0.0449027	0.923244	BCAS2 protein, putative, expressed
LOC_Os01g16020	3.58344	2.7531	1.75244	1.32164	-0.842158	0.14068	1.93672	1.94286	1.90264	1.87513	-0.0896536	0.936341	1.0811	2.06607	0.79566	2.10059	-0.0605479	0.951288	1.82803	1.96823	3.04058	1.67119	0.791556	1.79981	-0.248034	0.751749	FAD binding domain containing protein, expressed
LOC_Os01g16040	14.3205	12.939	13.0705	9.68104	-0.0652989	0.858398	9.0763	10.5157	11.1644	12.707	0.23438	0.530211	13.5299	16.9657	12.1856	21.4421	0.212704	0.518017	14.8009	19.21	15.2502	14.8965	8.54774	11.3659	-0.16868	0.621619	mitochondrial carrier protein, putative, expressed
LOC_Os01g16060	6.5552	7.06272	5.5206	6.21593	0.00277308	0.99505	6.79863	6.21251	5.89136	6.23476	-0.153908	0.681977	4.40581	4.00912	2.81042	3.3927	-0.348585	0.209999	5.91524	6.93356	5.99524	5.49204	4.89774	5.24191	-0.07289	0.844888	expressed protein
LOC_Os01g16070	22.1919	25.0873	17.4418	19.0589	-0.159427	0.750225	29.4418	26.7147	18.7749	18.0318	-0.661812	0.119153	17.1155	18.5098	15.3273	15.5243	-0.101061	0.864787	20.4536	30.3664	24.5264	15.855	18.5577	25.3629	-0.12645	0.823756	expressed protein
LOC_Os01g16080	8.582	10.0244	7.78618	6.94342	-0.136403	0.737698	8.19403	9.22326	7.95548	7.77467	-0.197525	0.681819	9.17515	11.6311	6.07456	12.0257	-0.135006	0.755332	12.3403	11.268	10.6325	8.43553	7.06814	6.8208	-0.429604	0.185783	expressed protein
LOC_Os01g16090	118.66	112.149	115.077	107.044	0.154937	0.351178	115.266	114.233	119.689	125.306	0.0421936	0.884467	117.668	121.125	117.426	122.911	0.114107	0.54465	109.738	122.221	113.274	110.522	98.8254	113.129	0.112654	0.541794	RNA binding protein, putative, expressed
LOC_Os01g16100	7.92247	6.52575	4.60483	3.19021	-0.696099	0.109404	5.13105	4.14862	4.04202	3.95948	-0.266959	0.68931	4.88757	9.27015	3.71167	5.09718	-0.584198	0.204386	7.83361	6.05482	5.25077	6.62285	3.64348	4.16549	-0.0922781	0.892415	translin, putative, expressed
LOC_Os01g16110	9.72553	4.80711	10.3211	2.78664	-0.00507448	0.996485	3.82572	5.57446	5.00078	7.17518	0.324686	0.730578	6.03878	9.85912	8.99934	10.6337	0.413752	0.582338	8.27449	9.95235	9.27154	6.33363	4.76848	8.28909	-0.168366	0.851617	la domain containing protein, putative, expressed
LOC_Os01g16120	1.88854	2.61168	2.23196	2.25676	0.197076	0.753091	1.89761	1.51738	3.19329	2.40612	0.664026	0.24976	2.06913	2.81172	2.15074	2.75412	0.101595	0.890139	2.16766	2.54263	2.38346	3.02468	2.37784	1.86996	0.203209	0.762044	zinc finger, C3HC4 type domain containing protein, expressed
LOC_Os01g16124	41.8993	41.1218	38.1558	31.9064	-0.0431948	0.872555	50.8804	47.4624	39.9068	33.8985	-0.46574	0.0179657	52.0461	50.8615	34.1134	34.7831	-0.473734	0.00991115	42.7217	50.2323	40.7182	34.6416	37.0064	36.6011	-0.165983	0.473488	retrotransposon protein, putative, unclassified, expressed
LOC_Os01g16130	50.8032	53.8742	44.0325	42.7315	-0.0603139	0.833026	56.9735	50.9663	49.7984	42.7603	-0.274078	0.289782	61.9673	59.6579	44.6495	49.3102	-0.273726	0.237141	56.3205	52.6831	49.5916	48.9313	36.5639	41.2984	-0.0780861	0.8013	retrotransposon protein, putative, unclassified, expressed
LOC_Os01g16140	3.83703	1.23813	2.81469	2.54731	0.309793	0.794153	2.45348	3.30852	4.32531	4.53943	0.569833	0.661127	1.82781	4.20052	4.12242	5.92482	0.831098	0.410258	4.31779	1.69629	2.46233	1.69528	1.01709	2.14742	-0.406183	0.751946	expressed protein
LOC_Os01g16146	18.0988	23.2453	69.4516	171.511	2.81452	0.0276035	19.4209	18.7531	58.0348	88.5252	1.88533	0.228459	17.9566	9.98409	234.269	22.0575	3.41359	0.00610023	9.66352	10.3004	12.4244	11.3359	23.8219	62.4405	1.94263	0.153689	phenazine biosynthesis protein, putative, expressed
LOC_Os01g16152	32.7288	33.4481	20.4594	21.7903	-0.430327	0.145756	39.6284	43.7815	30.8551	33.7878	-0.41849	0.206866	37.4868	29.0522	29.726	26.9683	-0.123771	0.755332	28.3374	35.8762	30.1794	28.7956	26.4578	28.1104	0.0102549	0.982786	peroxiredoxin, putative, expressed
LOC_Os01g16170	271.501	407.506	169.997	212.649	-0.60548	0.0864445	318.15	320.873	248.71	173.335	-0.647302	0.0906035	228.603	290.926	107.638	155.012	-0.897585	0.00666247	258.323	237.251	251.504	187.713	127.373	170.788	-0.325081	0.42796	PQ loop repeat domain containing protein, expressed
LOC_Os01g16180	36.3724	49.5673	21.0408	26.2056	-0.63964	0.059624	38.4008	38.6929	36.3285	26.132	-0.352813	0.436084	26.026	33.4472	13.4427	22.5885	-0.647952	0.0588391	27.2462	26.4045	27.3788	14.6322	9.72586	14.6366	-0.732856	0.02227	MT-A70 domain containing protein, expressed
LOC_Os01g16190	72.7906	69.1392	77.2516	47.8765	-0.000173612	1	58.1139	66.3702	66.6791	78.3675	0.169738	0.518169	66.0468	69.2512	75.5048	92.6423	0.406681	0.0270896	78.7255	75.7475	66.1442	76.1735	63.6777	75.0156	0.193769	0.367347	26S proteasome non-ATPase regulatory subunit 14, putative, expressed
LOC_Os01g16200	4.67502	2.73323	4.43004	0.605587	-0.444923	0.804216	3.40247	3.63483	3.4276	9.6504	0.836369	0.688371	4.45399	6.52428	9.0491	6.12977	0.616829	0.740673	0.47903	0.977622	3.02449	0.167928	0.402997	2.8144	0.149527	0.949694	serpin domain containing protein, putative, expressed
LOC_Os01g16210	4.23394	3.03601	3.56893	3.61962	0.201107	0.619174	3.30559	4.2266	3.12152	3.65548	-0.203753	0.685446	5.10254	4.91235	3.39026	5.27735	-0.130315	0.768833	3.77897	3.98494	3.80851	3.35756	3.00558	3.36505	-0.0462946	0.931712	uncharacterized Cys-rich domain containing protein, putative, expressed
LOC_Os01g16220	3.31258	3.31728	5.16719	3.43774	0.563394	0.147694	2.60854	3.13388	2.93915	4.0801	0.238476	0.683652	4.10819	3.3763	4.44257	3.91955	0.270417	0.570531	4.21608	3.12169	3.59183	3.5748	3.53247	3.81109	0.170386	0.745976	Sad1 / UNC-like C-terminal domain containing protein, putative, expressed
LOC_Os01g16240	84.8154	85.9537	88.1519	61.5506	-0.00196648	0.997122	65.3171	76.0758	76.0585	81.151	0.103098	0.829147	85.6957	92.8894	74.3355	140.755	0.329583	0.266267	99.0289	99.0702	72.6735	77.4867	62.2834	72.102	-0.114933	0.764624	OsCam1-3 - Calmodulin, expressed
LOC_Os01g16260	24.0249	31.9046	21.2065	11.5433	-0.607808	0.0681283	23.9602	28.5229	19.4134	16.6149	-0.590734	0.109748	21.5152	22.6192	18.4441	18.4813	-0.148528	0.750475	34.1887	43.701	27.7958	31.463	28.1037	26.4185	-0.125208	0.796659	major facilitator superfamily antiporter, putative, expressed
LOC_Os01g16290	10.2769	5.3733	11.497	2.74414	0.000166148	1	8.38226	10.2915	6.03205	6.58764	-0.614408	0.441076	8.63916	14.7699	11.391	18.6825	0.446675	0.557493	11.1355	11.4875	12.1223	14.1307	15.2436	20.3797	0.731798	0.259892	DNA gyrase subunit B, chloroplast/mitochondrial precursor, putative, expressed
LOC_Os01g16310	10.0547	9.37015	17.7838	7.75837	0.552523	0.189937	6.62936	4.2149	5.87999	4.63876	-0.0999802	0.900549	8.49851	11.2692	16.9769	18.1173	0.939008	0.0141467	7.42876	9.59333	7.40647	10.3907	9.37838	8.87132	0.397451	0.387842	glycosyl hydrolase, family 31, putative, expressed
LOC_Os01g16330	31.7055	29.8228	43.3557	31.295	0.47102	0.0904906	25.0948	23.8919	30.964	37.568	0.4309	0.176397	31.5416	30.5031	48.6302	37.0659	0.593228	0.0266873	30.6976	30.9992	30.276	35.9448	38.1518	37.6553	0.416579	0.13862	OsRhmbd2 - Putative Rhomboid homologue, expressed
LOC_Os01g16340	8.4727	6.66369	9.39321	2.66579	-0.187528	0.805432	4.32823	5.76017	2.36164	2.59454	-1.07394	0.0976294	9.2198	16.5989	6.97168	16.1899	-0.0947065	0.918144	14.3511	15.8799	12.8499	10.7926	6.17348	10.8216	-0.254046	0.751626	expressed protein
LOC_Os01g16350	16.9389	19.3457	17.2801	12.4468	-0.099486	0.743596	13.7125	15.7889	14.555	13.1177	-0.142072	0.697235	14.1467	19.875	16.6123	23.3566	0.323099	0.197527	22.2382	19.9212	18.5583	16.4711	13.2638	16.3142	-0.151243	0.613267	hydroxymethylglutaryl-CoA lyase, putative, expressed
LOC_Os01g16354	19.3685	17.1282	18.293	13.9499	0.0197378	0.930277	17.2437	17.8272	20.2832	22.0376	0.219776	0.210229	15.5638	19.581	16.06	17.5311	0.0394464	0.863599	21.5117	23.2408	20.6653	18.8225	15.0568	18.1474	-0.0847422	0.666888	rab GDP dissociation inhibitor alpha, putative, expressed
LOC_Os01g16380	1.38841	1.14289	1.41456	1.18509	0.243821	0.77929	0.9059	1.32156	1.84701	1.35377	0.470004	0.629693	0.944836	0.694831	2.04574	1.31865	1.16712	0.0910947	1.0267	0.677567	1.01827	1.13192	0.832447	0.811192	0.251203	0.802825	expressed protein
LOC_Os01g16414	16.8468	15.2455	10.7286	10.314	-0.396759	0.0752206	12.5342	12.9299	13.1257	11.4514	-0.101799	0.788603	15.2418	15.443	9.39234	15.7124	-0.219038	0.400835	16.433	15.3213	16.1502	13.6399	10.6794	12.652	-0.130194	0.654299	actin, putative, expressed
LOC_Os01g16430	82.8688	100.467	68.7396	79.9839	-0.0811422	0.810211	78.5192	97.5286	113.782	121.274	0.368229	0.217315	79.7601	88.2673	90.6421	101.465	0.295067	0.302237	81.1021	76.4794	70.4762	84.168	71.4122	71.7168	0.18705	0.554707	cysteine proteinase inhibitor precursor protein, putative, expressed
LOC_Os01g16450	0.230359	0.398207	5.53885	1.04502	3.48621	0.00146976	0.105212	0.225715	1.27014	3.3804	3.75281	0.00175301	1.0699	0.479145	4.40537	2.61836	2.30812	0.0436825	0	0.32403	0.12319	3.45618	7.53093	4.63624	4.92347	1.0927e-06	peroxidase precursor, putative, expressed
LOC_Os01g16510	7.56799	5.01025	6.82463	3.17131	-0.155242	0.784516	4.55967	5.26968	4.22212	5.38521	-0.0839331	0.924208	8.32238	10.788	5.29372	10.2562	-0.230745	0.683977	9.27724	12.4574	8.40432	8.53708	5.61981	8.42244	-0.0854149	0.900096	expressed protein
LOC_Os01g16520	5.93662	4.06019	4.90199	3.45175	-0.0595187	0.901513	3.68613	2.93508	2.9096	3.10737	-0.190773	0.727496	2.99432	4.82541	3.83524	4.67662	0.225581	0.604483	4.768	4.31956	3.6852	5.07154	5.05686	4.09254	0.258737	0.525689	glutamyl-tRNA synthetase, cytoplasmic, putative, expressed
LOC_Os01g16530	82.4559	96.8685	46.4479	57.2593	-0.564607	0.0380885	86.0948	84.7468	57.9583	55.8259	-0.638028	0.0261224	74.7637	89.3871	50.6591	83.1731	-0.219898	0.528488	84.375	91.3689	93.8556	72.9996	51.5798	64.8501	-0.232645	0.486381	OsClp1 - Putative Clp protease homologue, expressed
LOC_Os01g16540	35.5233	29.254	33.5348	20.3589	-0.0812958	0.780622	23.7511	30.1341	28.5358	29.7455	0.0642734	0.88099	29.8667	37.1322	32.4553	42.0121	0.246308	0.329235	35.0495	37.6543	29.8348	33.652	25.6017	31.0558	0.0759602	0.816564	NEDD8-activating enzyme E1 catalytic subunit, putative, expressed
LOC_Os01g16550	72.7977	59.4302	57.0703	39.5155	-0.259108	0.48342	46.5315	51.6917	48.8429	54.6176	0.024019	0.973898	56.2965	75.5978	39.325	79.2927	-0.0879481	0.851515	80.5431	79.6565	78.138	47.6041	37.6439	58.3735	-0.430353	0.188751	expressed protein
LOC_Os01g16600	4.1235	2.34158	9.20602	2.53912	1.00566	0.117247	0.95531	0.890053	2.89965	5.49289	2.13054	0.000652557	5.15265	7.69365	11.6341	18.0198	1.29211	0.0324976	5.16469	5.37994	3.11916	6.49087	6.41557	6.02022	0.617503	0.386744	expressed protein
LOC_Os01g16620	5.39883	2.83712	4.3344	1.60092	-0.306963	0.672389	3.50145	2.94124	3.17523	2.75138	-0.17327	0.875184	6.30088	10.142	5.63798	14.0562	0.314031	0.673569	4.76302	4.5782	4.98901	3.00152	2.00351	3.43986	-0.416827	0.557258	expressed protein
LOC_Os01g16640	174.759	158.223	150.287	127.829	-0.0553463	0.834947	164.224	137.481	157.352	154.277	-0.00623414	0.989485	160.116	173.581	121.784	189.953	-0.0210052	0.950748	167.499	187.91	155.978	160.589	128.523	147.767	0.00961487	0.976489	split hand/foot malformation type 1, putative, expressed
LOC_Os01g16670	14.916	12.4932	17.3967	12.3683	0.314088	0.143786	9.36302	9.24093	12.7964	13.3257	0.438276	0.0485171	11.2078	11.9112	11.1564	15.2652	0.278723	0.222045	12.847	14.2036	13.3148	11.9339	14.8678	15.1507	0.163993	0.515031	BSD domain-containing protein, putative, expressed
LOC_Os01g16714	4.22683	1.09499	2.19237	0.371053	-0.913195	0.515259	0.255275	1.15007	0.65059	1.90741	0.819245	0.650471	1.09827	3.57943	1.50123	3.53606	0.18222	0.924016	2.29567	1.29161	2.39117	4.37293	2.09884	2.04526	0.818506	0.580894	flavin monooxygenase, putative, expressed
LOC_Os01g16750	4.068	4.03895	4.75036	2.66602	0.0488484	0.945225	3.85887	4.44591	5.44452	4.41399	0.197915	0.81247	5.5899	4.07655	5.31192	4.5299	0.136101	0.848593	2.78183	3.23837	5.15416	6.76876	7.25785	6.36529	0.961752	0.0316724	flavin monooxygenase, putative, expressed
LOC_Os01g16810	0.992024	0.403494	1.87872	0.645667	1.02216	0.34349	0.426435	0.320196	0.228801	0.531051	-0.025689	0.992614	0.611549	2.32532	0.300934	0.700824	-1.46773	0.157578	2.96809	2.95499	2.24686	0.580097	1.31479	1.53244	-1.20159	0.236914	MYB family transcription factor, putative, expressed
LOC_Os01g16870	43.748	34.1871	38.4749	24.983	-0.107409	0.696477	25.2741	27.7004	30.5246	31.1339	0.168548	0.588287	34.7404	47.5849	31.5667	46.557	0.0112867	0.978162	47.1213	48.1384	44.853	35.9303	30.5282	38.4648	-0.174083	0.50345	argonaute, putative, expressed
LOC_Os01g16890	63.208	65.1767	51.1814	32.3376	-0.439316	0.0551153	49.6271	63.1724	58.8968	69.5743	0.138365	0.700489	58.6782	75.4894	53.8747	80.5914	0.0871539	0.791249	61.6778	70.8259	68.3766	54.6895	35.6036	51.5397	-0.181922	0.517896	ribosomal protein L7Ae, putative, expressed
LOC_Os01g16900	38.4735	34.6516	48.4747	39.165	0.462482	0.0352034	37.4822	35.8297	41.2969	46.4458	0.206265	0.503281	40.0636	39.4133	45.752	38.6058	0.205816	0.446933	36.822	36.971	32.763	41.14	43.3177	41.492	0.372342	0.0983902	dehydrogenase, putative, expressed
LOC_Os01g16910	1.72913	1.05214	1.57848	0.367337	-0.371673	0.768108	0.631797	1.11144	0.677973	2.04567	0.592072	0.692292	1.51559	1.90808	2.97239	1.03833	0.412234	0.754495	0.871711	0.945105	1.30197	1.12048	0.611125	1.31015	0.373406	0.789546	outer mitochondrial membrane porin, putative, expressed
LOC_Os01g16930	6.59682	8.9423	14.2155	8.8256	0.741253	0.0943088	6.68631	9.06707	8.14936	12.2261	0.321001	0.619159	10.0157	8.65292	15.6119	10.1811	0.601597	0.202391	7.75555	10.2902	8.27344	11.8447	13.4674	11.1524	0.546144	0.244825	presenilin, putative, expressed
LOC_Os01g16940	13.1462	10.5281	11.0349	11.4976	0.146933	0.609764	8.96157	10.7356	13.5401	14.2849	0.447381	0.0738424	8.52423	10.5853	7.8251	9.22387	-0.0660944	0.853586	14.4136	16.8753	14.4718	12.2522	10.09	13.1098	-0.112003	0.722158	MazG nucleotide pyrophosphohydrolase domain containing protein, expressed
LOC_Os01g16950	4.75228	5.90018	4.1833	5.16006	0.0278039	0.955202	5.64333	5.33943	6.5216	6.05471	0.144073	0.797149	4.34649	4.24523	2.09676	3.4788	-0.548761	0.128171	8.78452	10.4918	8.45777	6.97551	6.41045	5.94671	-0.362174	0.307143	zinc finger, C3HC4 type domain containing protein, expressed
LOC_Os01g16960	6.9801	6.50816	16.8582	12.7772	1.33135	0.00156504	7.15272	7.90501	9.92386	14.8278	0.664097	0.221153	7.96879	6.16503	15.8908	8.99022	0.958654	0.0331929	9.4701	12.5879	8.12116	12.4202	18.1353	16.4635	0.686382	0.143582	pyruvate kinase, putative, expressed
LOC_Os01g16970	51.9235	51.9925	44.9513	35.0515	-0.18097	0.212153	49.1525	50.6215	41.426	46.3504	-0.236591	0.118596	47.4127	47.7893	41.3368	44.6089	-0.0460725	0.816945	50.8909	53.689	46.4071	41.069	34.2153	38.6644	-0.182282	0.207669	glucosidase II beta subunit-like domain containing protein, expressed
LOC_Os01g16980	18.4695	13.522	33.8158	26.5063	1.11926	0.000205491	19.7243	19.002	31.9485	28.4254	0.589413	0.110565	21.8012	14.0939	34.0836	35.3575	1.04601	0.000597318	24.5735	32.3655	27.4232	35.9508	36.058	27.3615	0.323231	0.395693	expressed protein
LOC_Os01g17000	6.32191	5.90746	2.28818	1.89693	-1.3451	0.0004979	3.87598	4.31723	2.41573	2.30129	-0.846869	0.0650919	3.47089	5.61172	1.12358	2.50019	-1.25809	0.00164064	6.01918	9.095	4.93252	2.11459	1.7231	1.86362	-1.58548	8.49818e-06	expressed protein
LOC_Os01g17010	15.5288	16.7448	16.5997	13.9764	0.121459	0.457481	16.0191	15.9644	17.3816	16.6949	0.0401615	0.882338	13.7387	15.5525	13.2798	14.9766	0.0487789	0.812546	15.1651	16.391	14.6369	13.4991	13.1563	12.158	-0.110127	0.524202	phospholipid-transporting ATPase, putative, expressed
LOC_Os01g17020	16.2624	13.6266	13.0264	7.87113	-0.333118	0.538184	12.2206	11.4603	9.77646	9.07654	-0.380976	0.552013	12.0971	19.4342	7.47077	21.4756	-0.0780357	0.91456	19.508	20.4444	19.7411	14.1872	7.5738	10.2774	-0.553095	0.254312	glycosyl hydrolases family 17 protein, putative, expressed
LOC_Os01g17040	8.28581	11.0731	8.86008	9.28567	0.111515	0.801231	8.81864	6.73337	8.19644	8.57814	0.0586594	0.93236	9.92189	9.38698	6.86033	8.15129	-0.269849	0.523822	9.30687	10.4483	9.69137	9.79581	8.7316	10.3413	0.189643	0.663793	heat shock protein DnaJ, putative, expressed
LOC_Os01g17050	22.8736	31.7629	49.9215	37.0637	0.855536	0.281109	25.2111	37.7123	23.0698	27.5253	-0.361156	0.764206	17.83	20.4463	129.943	32.6358	2.29053	0.000565511	11.7849	15.1567	16.9836	14.3378	38.3749	32.1866	0.829798	0.306151	VQ domain containing protein, putative, expressed
LOC_Os01g17060	21.7507	16.9976	17.9847	22.3164	0.292518	0.481402	26.0186	19.0885	25.967	20.4622	-0.0129892	0.987216	13.8682	15.1363	8.8336	16.2476	-0.145575	0.772855	15.5022	16.05	17.9647	13.916	9.3219	12.8944	-0.151064	0.767871	expressed protein
LOC_Os01g17065	30.4877	35.6346	25.6813	24.9542	-0.179311	0.637484	26.1014	26.0983	33.2608	24.8429	0.103939	0.853802	26.9802	32.0632	14.6919	20.2444	-0.668278	0.0276129	27.2164	29.1197	33.836	19.3503	16.3432	15.2669	-0.646915	0.0264818	expressed protein
LOC_Os01g17070	5.39404	5.52554	5.55443	5.40339	0.213974	0.510727	5.00834	5.44625	6.74518	6.58549	0.299786	0.395065	6.09068	5.40444	6.86843	6.70283	0.344959	0.247731	5.43542	5.26347	4.38743	5.47579	5.55055	6.65114	0.425698	0.122428	OsDegp1 - Putative Deg protease homologue, expressed
LOC_Os01g17150	280.41	327.157	157.843	181.175	-0.620684	0.0230973	396.475	386.078	228.6	188.113	-0.959856	0.000326893	313.922	315.872	210.734	193.158	-0.526253	0.0645776	292.915	305.666	338.574	260.508	264.073	254.245	-0.129516	0.746541	plastid-specific 50S ribosomal protein 5, chloroplast precursor, putative, expressed
LOC_Os01g17170	1127.46	1034.12	753.399	841.509	-0.213379	0.54442	1427.94	1354.04	1092.64	898.624	-0.533525	0.0964842	1158.64	935.171	577.841	519.514	-0.822589	0.00248058	1048.66	1016.96	1142.87	1018.21	859.695	911.497	-0.000458858	1	magnesium-protoporphyrin IX monomethyl ester cyclase,chloroplast precursor, putative, expressed
LOC_Os01g17180	49.8058	49.7787	42.586	35.4096	-0.151807	0.509868	51.2043	47.4465	47.5769	51.4459	-0.0475933	0.900549	53.526	49.0925	48.616	47.5424	0.0125967	0.972178	52.9762	50.284	47.3931	44.7813	36.6632	44.6042	-0.0153136	0.964134	proteasome subunit, putative, expressed
LOC_Os01g17190	67.1713	49.9388	92.7016	43.6767	0.387674	0.268105	45.6475	51.4617	45.0773	53.8278	-0.0246229	0.973898	65.9438	76.3704	72.5617	97.5218	0.346126	0.350577	85.6776	98.8793	66.0888	78.8469	74.2694	74.0888	0.0308348	0.956288	OsCam3 - Calmodulin, expressed
LOC_Os01g17214	8.28721	7.14258	3.30031	3.13016	-1.05014	0.0192957	6.21384	7.57528	2.09036	3.97968	-1.23488	0.00841903	7.0467	10.213	5.49877	7.5491	-0.309727	0.603936	7.02302	12.628	11.0867	4.65136	3.74465	7.22836	-0.625702	0.197492	major facilitator superfamily antiporter, putative, expressed
LOC_Os01g17240	37.718	33.837	32.9457	32.4694	0.0858085	0.71817	30.3699	30.3945	33.9441	30.2379	0.0280363	0.940066	35.2958	38.8529	32.5934	38.8239	0.0425519	0.880903	40.6144	34.8421	35.3855	37.8754	33.7037	33.648	0.102948	0.673719	transporter, major facilitator family, putative, expressed
LOC_Os01g17250	51.818	45.6265	31.2968	26.9435	-0.536774	0.0013911	33.296	37.3998	43.1576	46.0395	0.284706	0.177057	46.5447	55.5775	32.0206	45.396	-0.313309	0.0922576	51.5267	62.5443	47.1992	38.7805	22.1069	32.4778	-0.437828	0.00782763	BRASSINOSTEROID INSENSITIVE 1-associated receptor kinase 1 precursor, putative, expressed
LOC_Os01g17260	22.1973	23.4317	16.8964	15.5427	-0.285718	0.371713	17.9201	16.9917	18.2788	19.1453	0.0476924	0.933575	18.1718	21.4919	12.2242	21.1936	-0.176197	0.638869	23.3701	19.1925	19.6003	18.6107	13.1101	12.5309	-0.26566	0.424461	transcription factor, putative, expressed
LOC_Os01g17279	23.4485	26.1199	21.5373	13.6421	-0.314488	0.18256	21.8142	21.8893	19.5195	21.154	-0.155548	0.642352	23.1394	21.9836	15.8915	20.6605	-0.217681	0.413431	27.68	26.493	25.7647	20.8998	15.932	15.8318	-0.387283	0.0806922	exonuclease, putative, expressed
LOC_Os01g17390	283.484	299.51	151.567	219.722	-0.410111	0.219906	290.506	269.862	247.088	201.407	-0.372661	0.346888	228.306	236.469	101.269	133.292	-0.899468	0.00195773	229.583	213.921	250.049	166.956	119.699	158.41	-0.3588	0.302405	OsFBX5 - F-box domain containing protein, expressed
LOC_Os01g17396	304.039	316.508	291.565	350.998	0.278004	0.445618	302.581	307.428	294.91	289.496	-0.113165	0.842682	298.287	260.26	288.22	218.833	-0.0144974	0.981148	294.089	280.553	270.149	270.683	296.366	283.62	0.130283	0.775259	expressed protein
LOC_Os01g17430	35.1534	30.6103	42.702	22.768	0.165873	0.602171	26.6733	29.8059	24.6862	34.2561	0.00935829	0.98753	28.6953	33.2637	26.2037	31.1629	-0.0125959	0.979918	34.5742	37.1783	34.4706	32.8414	28.1494	32.5686	0.0389484	0.928132	coatomer subunit beta-1, putative, expressed
LOC_Os01g18050	0.796648	1.77495	0.879289	0.646403	-0.578942	0.551866	0.515458	0.546411	0.894771	2.67338	1.69167	0.0476839	1.24916	0.872117	1.02708	0.654924	-0.205914	0.867144	1.50905	1.5208	0.596437	0.928823	1.15849	0.957435	-0.19281	0.879563	tubulin/FtsZ domain containing protein, putative, expressed
LOC_Os01g18070	74.1777	67.5343	52.8865	41.3956	-0.38882	0.0021344	61.2431	62.1653	63.1871	55.8916	-0.102383	0.609736	67.4015	72.1557	47.3861	65.5841	-0.219718	0.122951	78.6127	79.3014	75.1471	66.574	51.0636	58.3242	-0.163253	0.269914	bacterial transferase hexapeptide domain containing protein, expressed
LOC_Os01g18080	35.95	43.3841	31.9489	41.0172	0.107063	0.770744	46.0197	48.3339	41.6792	45.058	-0.172881	0.690963	46.4623	42.4933	26.6159	31.201	-0.529159	0.0604888	31.4261	39.2989	31.3754	29.43	28.7194	28.221	-0.0833971	0.846088	retrotransposon protein, putative, unclassified, expressed
LOC_Os01g18090	1.17918	2.71785	1.71627	2.31122	0.260333	0.872065	1.07714	1.1224	1.81635	2.37617	0.878438	0.612679	1.92588	2.50802	3.76447	2.16762	0.573394	0.714937	2.72968	0.135402	1.29723	1.55056	1.7861	1.23285	0.14224	0.944192	expressed protein
LOC_Os01g18100	17.1042	21.1925	19.7834	22.3163	0.354342	0.362359	18.1527	21.1188	18.8738	24.608	0.09573	0.888074	19.6158	19.6337	23.7087	17.8532	0.211663	0.644383	18.1125	15.8144	16.4961	18.5284	22.0795	20.1963	0.356283	0.367816	OsRhmbd3 - Putative Rhomboid homologue, expressed
LOC_Os01g18120	0.395473	0.881123	2.57869	2.24622	2.10363	0.0525461	1.5052	1.60167	1.48599	2.54928	0.323216	0.875967	0.91054	0.432937	3.71068	0.819863	1.93935	0.0811194	0.237346	0.688734	0.451176	0.509623	1.25212	1.87279	1.54678	0.18403	cinnamoyl CoA reductase, putative, expressed
LOC_Os01g18210	28.6268	24.2533	20.1924	17.1986	-0.294093	0.173941	30.5392	30.2661	20.7916	19.5293	-0.644105	0.00102588	30.9045	26.6674	21.3289	30.8477	-0.065001	0.827731	31.2159	37.029	34.5967	27.9742	25.4036	29.2851	-0.106162	0.697774	peptidyl-prolyl cis-trans isomerase, putative, expressed
LOC_Os01g18220	8.41414	4.94114	15.1647	12.4132	1.25847	0.00388849	4.74349	3.91818	7.0228	10.8414	0.98824	0.0479964	5.31775	5.6909	19.0943	11.5059	1.62245	0.000124236	5.84977	6.74087	5.03724	7.99535	15.5315	10.7594	0.835403	0.071379	expressed protein
LOC_Os01g18230	2.24027	3.8643	3.71085	3.19842	0.367848	0.637522	4.48888	4.13531	4.67528	4.0775	-0.0302194	0.983006	3.16711	3.79742	4.03738	3.59563	0.249786	0.775577	3.57815	5.75065	2.34971	6.70508	6.89612	3.36002	0.530615	0.462157	FAD-linked oxidoreductase protein, putative, expressed
LOC_Os01g18280	15.6706	12.1092	13.9258	8.19978	-0.143072	0.659196	10.8761	11.3002	7.35322	8.74606	-0.513537	0.0670838	10.2499	11.2458	8.12265	12.6872	0.0307823	0.944867	14.2754	16.7802	13.2485	11.7555	8.70393	10.5504	-0.24981	0.398299	SNF7 domain containing protein, putative, expressed
LOC_Os01g18320	12.633	12.1783	8.00642	14.9665	0.148042	0.843217	18.0556	17.0567	11.3709	12.0212	-0.638929	0.360779	17.7104	12.5783	14.8009	7.97335	-0.268183	0.721716	9.016	11.0809	13.5014	11.4955	10.759	11.3735	0.178629	0.830069	protoporphyrinogen oxidase, chloroplast precursor, putative, expressed
LOC_Os01g18390	0.830697	1.07219	1.76039	1.9118	1.15586	0.091509	1.46703	1.99689	0.705698	1.00796	-1.06436	0.179868	2.69083	1.60053	1.76117	3.27799	0.288417	0.738669	3.78897	3.33853	2.74834	1.83509	1.41903	3.38547	-0.17761	0.849261	OsRCI2-1 - Putative low temperature and salt responsive protein, expressed
LOC_Os01g18400	8.19511	12.2828	2.94796	1.62102	-1.9948	1.03466e-05	5.22758	6.96224	3.1414	3.58313	-0.907055	0.108208	13.9578	11.0264	6.96502	14.0602	-0.199949	0.772891	7.08902	10.8191	11.8696	1.75307	1.37538	1.26142	-2.56754	1.72966e-09	CHIT10 - Chitinase family protein precursor, expressed
LOC_Os01g18410	20.1262	24.3368	17.474	16.6532	-0.176173	0.762546	15.9865	19.8919	21.3006	14.9977	-0.0302194	0.976764	21.3978	24.0125	9.58938	26.3981	-0.296417	0.607816	25.0111	21.6282	23.3977	15.3035	12.8862	11.427	-0.657252	0.152895	expressed protein
LOC_Os01g18584	32.5653	27.493	25.4459	13.8523	-0.436627	0.210642	35.3639	41.0212	27.2908	32.3257	-0.408119	0.314739	32.4587	27.4109	43.981	49.6463	0.738259	0.0191261	36.2061	24.2029	24.9287	28.6633	26.6286	27.4256	0.129233	0.787011	WRKY9, expressed
LOC_Os01g18630	51.3446	56.4273	29.8484	35.6787	-0.492955	0.0689237	48.1184	45.9575	48.1958	39.3694	-0.15444	0.719681	36.6243	48.0205	28.5171	41.4738	-0.187576	0.592645	45.3626	41.7344	44.9395	28.5035	21.0154	26.808	-0.520677	0.0470863	aspartic proteinase oryzasin-1 precursor, putative, expressed
LOC_Os01g18640	51.1033	50.8687	41.5164	36.2138	-0.187759	0.167931	48.6075	50.4864	45.7117	40.5196	-0.251154	0.0724854	46.7173	50.6449	36.2229	44.6806	-0.173554	0.221632	54.4088	55.009	51.4454	47.0269	39.6361	40.9976	-0.133098	0.365934	aminotransferase, putative, expressed
LOC_Os01g18660	1.33239	1.20331	1.68438	0.914625	0.220237	0.712639	1.09289	1.49203	1.54592	1.6827	0.268494	0.706889	1.68389	1.42884	1.26204	2.19265	0.220569	0.718606	1.71352	2.29491	2.11722	1.24142	1.72985	1.61544	-0.364146	0.495395	aminotransferase, putative, expressed
LOC_Os01g18670	12.0177	11.1836	15.1678	8.45248	0.199882	0.647697	14.16	12.8781	12.7996	18.6459	0.162177	0.783	13.6344	14.8601	11.9233	19.6296	0.21874	0.632685	12.1274	12.8528	7.87027	12.236	10.3306	10.2503	0.195879	0.673306	MDR-like ABC transporter, putative, expressed
LOC_Os01g18800	578.72	621.165	454.323	583.764	0.0228644	0.956932	541.682	563.218	599.854	534.109	-0.0127107	0.984409	510.866	461.8	261.011	377.677	-0.531483	0.0599824	582.205	549.685	481.217	524.661	350.228	418.577	-0.038571	0.936106	CAMK_KIN1/SNF1/Nim1_like.9 - CAMK includes calcium/calmodulin depedent protein kinases, expressed
LOC_Os01g18840	115.147	121.392	58.2835	54.4623	-0.860895	0.00407106	123.931	114.394	83.4753	59.0347	-0.792425	0.0154279	108.088	111.811	34.9588	69.7421	-1.01443	0.00058118	117.348	121.349	109.762	65.1699	39.6397	45.8018	-0.916806	0.00118219	IF, putative, expressed
LOC_Os01g18850	44.7432	34.4302	69.4295	39.8081	0.644411	0.0046212	31.7873	34.2645	37.7924	45.9326	0.290159	0.349313	37.1446	48.6529	51.688	60.0643	0.485401	0.0453589	47.5467	53.5777	44.385	59.4159	52.1005	50.9347	0.339494	0.185448	OsSPL1 - SBP-box gene family member, expressed
LOC_Os01g18860	1.77471	3.66821	1.60982	3.47122	0.149122	0.90792	1.8826	1.61553	2.32883	1.04198	-0.102882	0.957138	2.918	1.45399	2.46027	1.84164	0.0866372	0.956296	1.39151	0.414144	0.979685	1.62301	1.23929	1.28159	0.784969	0.468709	S-adenosylmethionine synthetase, putative, expressed
LOC_Os01g18880	2.76764	2.93334	2.80644	1.3503	-0.292104	0.608552	1.94089	2.26343	1.86912	1.9138	-0.202254	0.800264	1.79592	3.81711	1.1613	2.29008	-0.622936	0.216878	3.36455	3.8624	2.66644	2.55151	1.396	2.2141	-0.311863	0.59421	ubiquitin carboxyl-terminal hydrolase, family 1, putative, expressed
LOC_Os01g19020	1.73517	1.69382	1.74705	0.662552	-0.359605	0.848586	2.92138	1.54684	4.2021	5.44938	1.04831	0.595407	1.29657	0.357562	3.21671	0.496167	1.35243	0.407817	0.367544	1.88696	1.68846	0.45096	4.38901	4.56989	1.11418	0.501982	peroxidase precursor, putative, expressed
LOC_Os01g19130	38.1061	47.9236	102.77	108.621	1.51047	0.000156433	40.1047	44.8168	60.9627	99.5983	0.865378	0.071578	46.3905	45.8781	149.183	89.4309	1.51737	0.000158786	44.8217	38.2113	36.1839	59.2426	105.01	82.9559	0.996717	0.0156869	protein phosphatase 2C, putative, expressed
LOC_Os01g19140	33.8807	26.3224	23.5531	22.3317	-0.175957	0.589364	30.917	28.9182	27.6133	19.621	-0.391827	0.210229	34.8505	36.3705	17.8471	28.9455	-0.533563	0.0422187	39.6289	39.8341	37.5473	26.3757	19.0196	22.2587	-0.53056	0.0350484	O-sialoglycoprotein endopeptidase, putative, expressed
LOC_Os01g19150	92.5349	114.091	74.9194	79.1968	-0.209385	0.414645	106.645	99.8592	106.033	97.9896	-0.0695936	0.871226	91.1169	92.5758	64.1265	91.2593	-0.160913	0.576413	93.9064	90.8663	88.7266	64.7114	53.1246	59.5283	-0.402317	0.0681958	CGMC_GSK.3 - CGMC includes CDA, MAPK, GSK3, and CLKC kinases, expressed
LOC_Os01g19170	9.31527	13.5644	16.6989	25.3789	1.1145	0.0110604	7.28975	7.43847	15.3891	25.4584	1.41693	0.00158456	8.59837	7.16701	17.1105	14.4138	1.11543	0.0122828	10.3975	9.51685	8.64092	16.0481	19.7691	19.814	1.07006	0.0119431	polygalacturonase, putative, expressed
LOC_Os01g19260	0.853027	0.809571	0.940664	0.843904	0.309561	0.872555	1.00838	1.61266	1.74609	4.68059	1.24238	0.50944	2.82053	0.439453	9.53133	3.91709	2.17377	0.126788	1.1293	0.0403326	0.30054	2.56799	1.1749	0.820874	1.9156	0.187759	ATPase, putative, expressed
LOC_Os01g19270	0.492829	0.0908719	6.38685	4.49324	4.44495	1.87815e-05	0.22509	0.231789	1.83571	4.93347	3.83258	0.000780805	0.845151	0.431613	10.7168	3.00167	3.60641	0.000302502	0.976058	0.435744	0.295179	3.91935	3.44006	1.78219	2.47356	0.014877	expressed protein
LOC_Os01g19320	6.705	4.55487	13.1352	6.76804	1.00591	0.0252866	5.58749	4.42599	4.84281	5.88775	0.0506672	0.961393	4.93108	6.59329	16.3789	13.6228	1.50406	0.000265714	4.02405	4.633	4.32795	9.00847	19.1242	9.21668	1.22658	0.00311162	expressed protein
LOC_Os01g19330	0.176126	0.405944	5.74217	2.14364	3.88563	0.0408257	0	0.483211	0.604248	0.240424	0.77209	0.826165	0.167799	0.0771243	8.74223	0.226633	5.43427	0.00402185	0.554942	0.283136	0	1.16724	12.9943	2.42634	2.86333	0.149342	MYB family transcription factor, putative, expressed
LOC_Os01g19390	1.49086	1.0145	1.01263	1.13114	-0.00186445	0.99935	1.13487	1.16865	1.77453	2.45508	0.825265	0.215596	1.92765	1.58547	1.09834	0.791716	-0.777125	0.217452	0.703019	1.02715	0.75931	1.07168	0.909554	1.65041	0.86684	0.149712	glycerol-3-phosphate acyltransferase, putative, expressed
LOC_Os01g19400	12.2661	11.3086	8.8809	5.37101	-0.539455	0.113344	11.2642	8.84787	5.43614	7.83762	-0.651007	0.0734618	13.6753	17.3708	10.5427	14.4403	-0.223224	0.587985	14.6252	15.8379	11.2769	12.5395	9.45438	12.078	-0.0199409	0.970499	expressed protein
LOC_Os01g19410	145.098	151.628	132.785	121.719	-0.0143721	0.967861	133.318	129.334	145.589	132.846	0.0326915	0.948173	139.606	155.585	88.3967	148.652	-0.245903	0.383453	160.825	156.549	131.523	118.95	95.584	85.9786	-0.396091	0.102449	expressed protein
LOC_Os01g19450	41.0067	34.0127	50.6307	32.1773	0.328875	0.0820367	34.5291	37.8067	37.3367	41.4487	0.0722039	0.829305	39.0311	36.1669	39.18	45.1025	0.258968	0.20259	40.3064	43.425	37.3676	44.2627	45.5507	42.9075	0.265112	0.173893	ATP-citrate synthase subunit 1, putative, expressed
LOC_Os01g19470	15.8424	12.8064	16.9681	6.55839	-0.130836	0.785701	12.3145	15.0627	10.8527	12.718	-0.265657	0.622384	14.1637	17.673	15.8636	18.2513	0.203085	0.678085	15.5851	19.7353	15.1223	16.137	14.3066	15.238	0.0568071	0.925191	nodal modulator 1 precursor, putative, expressed
LOC_Os01g19610	7.34032	13.2365	14.6022	16.629	0.812606	0.333146	8.79616	9.6353	19.2927	19.0437	1.0064	0.274945	15.6222	5.62226	22.7339	6.40357	0.620605	0.509794	6.76481	9.14011	6.68518	14.1084	20.4025	14.1613	1.06744	0.177343	plant protein of unknown function domain containing protein, expressed
LOC_Os01g19630	3.01713	2.78162	2.34113	2.6493	0.00563679	0.995245	2.95447	3.32999	3.90385	4.65675	0.394776	0.586007	3.21942	1.9025	2.7592	1.86352	-0.0272026	0.978011	2.0208	1.6879	2.64353	1.72405	1.15165	1.47554	-0.260115	0.718191	expressed protein
LOC_Os01g19670	2.89253	2.0953	1.8524	0.182884	-1.16451	0.387286	1.69856	2.42933	0.911352	1.22215	-1.00071	0.553125	1.37789	1.62851	0.887906	4.78543	0.924124	0.526663	1.48798	1.49463	4.06601	2.12996	1.09532	3.46891	0.391972	0.816564	expressed protein
LOC_Os01g19740	566.196	310.385	511.05	382.208	0.234196	0.599723	250.136	270.244	336.465	359.224	0.367947	0.446106	413.614	712.545	381.613	727.778	0.0525693	0.929837	794.814	785.128	747.624	667.046	485.805	661.032	-0.0718048	0.903519	calvin cycle protein CP12, putative, expressed
LOC_Os01g19750	1.62835	1.60848	1.51682	0.343182	-0.671618	0.652445	3.57693	3.28222	1.0641	0.705654	-2.00576	0.128681	0.295498	0.611181	0.466524	0	-0.728263	0.674166	0.383926	0.529774	0.597121	0.628081	0.0685127	1.66908	1.34916	0.314739	glycosyl hydrolase, putative, expressed
LOC_Os01g19760	3.22139	3.18376	3.50786	1.82494	-0.0906918	0.830644	2.58949	3.313	2.77875	2.69708	-0.157858	0.759206	3.48647	3.72405	2.76879	3.49299	-0.111845	0.802145	3.63081	5.25114	3.6935	3.39688	2.58446	3.39495	-0.145488	0.734594	expressed protein
LOC_Os01g19820	12.7581	6.72717	5.54598	5.54748	-0.584259	0.384853	6.78796	9.0533	10.0924	8.43286	0.179112	0.874689	8.14593	12.5848	2.84722	11.1365	-0.540056	0.449231	13.2585	16.2278	12.6783	5.34012	3.36204	3.77726	-1.47089	0.00610115	universal stress protein domain containing protein, putative, expressed
LOC_Os01g19840	95.4647	76.2832	77.9531	38.1348	-0.395524	0.296422	62.9177	73.7317	91.1683	98.1361	0.420384	0.330908	68.6313	107.505	75.1139	129.54	0.295379	0.484071	82.7022	104.098	89.3411	74.3029	49.4625	80.6853	-0.0916247	0.864453	60S ribosomal protein L29-2, putative, expressed
LOC_Os01g19870	3.27441	3.26922	4.79657	2.73812	0.381611	0.234756	3.62509	3.09899	3.40193	3.03479	-0.115049	0.830268	2.94708	3.36986	4.7468	4.67292	0.687084	0.0161242	3.11075	3.3354	3.73131	3.77786	3.62647	3.92364	0.333337	0.311941	hydrolase, acting on carbon-nitrogen, putative, expressed
LOC_Os01g19940	79.0243	123.962	197.187	154.852	0.980365	0.0100177	57.1543	62.1733	78.3177	142.418	0.832712	0.0510378	47.2169	78.3909	146.816	158.483	1.39832	0.000116323	84.5121	77.2137	89.172	124.21	176.746	143.103	0.827734	0.0298592	expressed protein
LOC_Os01g19970	25.7575	25.6714	15.6468	33.8531	0.213738	0.854207	36.8419	35.0925	29.2673	37.8915	-0.153559	0.929336	33.5601	18.8691	21.2095	3.51744	-0.885743	0.370589	16.3422	11.8649	16.1705	9.52465	7.60816	10.1741	-0.439994	0.706083	MYB family transcription factor, putative, expressed
LOC_Os01g20110	31.3051	36.52	14.4778	11.609	-1.18399	0.000241799	34.8421	42.6086	19.8201	22.096	-0.935045	0.00866958	35.8561	36.0953	26.1721	24.1052	-0.403076	0.321841	24.2143	33.2139	40.3387	19.7673	14.8686	28.081	-0.2921	0.499136	expressed protein
LOC_Os01g20120	29.013	21.6852	17.802	17.1801	-0.316817	0.427975	28.2659	22.7425	18.5579	11.5014	-0.814934	0.0225381	31.2487	28.7033	12.4576	20.8659	-0.781646	0.0200021	38.6472	50.1679	37.2691	33.4034	20.9379	28.1112	-0.294497	0.477307	expressed protein
LOC_Os01g20160	1.47453	1.42122	1.60245	1.89848	0.493164	0.281647	0.95917	1.06828	2.18994	1.97216	0.986113	0.0246274	1.40481	1.09571	1.47858	2.06985	0.586789	0.200514	0.58326	0.646477	0.649946	0.526444	0.394803	0.730973	0.150847	0.838306	OsHKT1;5 - Na+ transporter, expressed
LOC_Os01g20206	0.48106	2.10667	13.5763	15.8618	3.70368	0.000941973	6.26187	1.64977	12.0834	36.7741	2.55039	0.0439621	1.66139	0.526633	29.8734	5.5711	4.20513	0.000151928	1.624	0.821677	2.57259	12.4868	18.6491	7.66268	2.71746	0.0156744	methyltransferase, putative, expressed
LOC_Os01g20800	1.72666	0.884378	1.56372	0.339641	-0.293796	0.893313	1.05149	1.80464	0.376114	1.04756	-1.05033	0.656571	2.01059	4.87261	0.164897	3.29157	-0.991177	0.593214	2.24525	1.54208	2.29818	0.847638	0.339029	0.165186	-1.84113	0.297403	expressed protein
LOC_Os01g20830	151.437	94.4858	76.71	71.0242	-0.515077	0.385269	125.132	103.563	77.3407	53.4401	-0.858348	0.149944	130.692	190.104	41.8276	159.315	-0.6496	0.264217	211.198	214.462	198.339	157.918	89.2599	135.075	-0.354635	0.597348	heavy metal-associated domain containing protein, expressed
LOC_Os01g20840	46.4085	56.0314	43.7669	37.3126	-0.139226	0.664002	46.2409	41.2002	44.2723	43.9784	-0.0400607	0.938446	38.9359	48.8908	32.7543	59.5632	0.140479	0.680753	52.3228	48.8677	48.505	35.911	33.6716	33.5918	-0.370913	0.157925	lipase class 3 family protein, putative, expressed
LOC_Os01g20860	10.4458	10.3494	8.35517	9.31823	-0.0132037	0.97812	11.842	11.7793	15.112	12.2413	0.161284	0.756672	13.6356	11.0833	8.18234	7.56729	-0.543471	0.0969328	8.76023	9.9371	11.6901	9.68973	6.94736	8.89609	0.0240053	0.965843	phospholipase D. Active site motif family protein, expressed
LOC_Os01g20880	5.11483	4.85073	4.08927	4.48423	0.00335794	0.996285	5.50545	5.88638	4.43885	3.2761	-0.611757	0.144469	5.21442	3.809	2.96814	3.57725	-0.378244	0.386067	5.46974	6.35018	3.88863	5.24176	4.89353	3.85695	-0.045783	0.942132	OsWAK3 - OsWAK receptor-like cytoplasmic kinase OsWAK-RLCK, expressed
LOC_Os01g20890	26.7157	22.7328	15.361	16.5928	-0.406347	0.278133	23.1135	19.9611	17.5044	12.0461	-0.595148	0.120851	19.8776	22.0189	8.53279	16.4268	-0.685919	0.0450688	23.8506	23.1281	21.3569	16.1214	11.8561	11.3449	-0.581289	0.0903894	expressed protein
LOC_Os01g20894	71.409	73.4425	51.5636	64.52	-0.0904993	0.849308	72.5736	76.8731	61.8044	61.7121	-0.325731	0.492445	55.1318	65.3186	30.9154	68.8809	-0.217737	0.637262	58.9517	53.9965	57.389	46.7406	42.8111	40.625	-0.229132	0.613098	expressed protein
LOC_Os01g20900	7.25854	7.51164	8.54166	3.98661	-0.0755232	0.866435	6.49725	7.26646	6.08631	6.59234	-0.169069	0.748456	7.85963	8.2972	6.97786	8.76488	0.0540676	0.917653	9.1849	9.92307	7.02132	7.82423	6.18163	5.88576	-0.190794	0.6522	OsWAK4 - OsWAK receptor-like cytoplasmic kinase OsWAK-RLCK, expressed
LOC_Os01g20910	7.82754	6.46186	7.67264	2.94356	-0.273731	0.772583	4.3929	5.33373	4.46322	7.21653	0.212107	0.88007	5.45905	7.57214	3.86958	10.8841	0.221505	0.835069	3.77662	7.64873	6.04092	12.0553	3.11907	4.14067	0.621515	0.471317	zinc finger, C3HC4 type domain containing protein, expressed
LOC_Os01g20930	24.8317	27.923	17.6329	14.5425	-0.516048	0.221172	17.413	25.5599	25.8772	21.5708	0.0972037	0.900549	26.1071	33.7192	16.2228	33.8891	-0.195289	0.715604	18.798	28.6791	27.0416	25.627	14.4608	18.8968	-0.00758352	0.992317	RING-H2 finger protein, putative, expressed
LOC_Os01g20940	5.78845	6.63607	5.27565	3.83978	-0.258271	0.498058	5.77502	5.80316	6.37147	6.0274	0.0476139	0.941936	6.74028	5.75256	3.98721	7.26642	-0.0916605	0.849256	5.33416	7.07254	4.57814	3.95005	3.03485	3.08697	-0.528439	0.105422	PHS1, putative, expressed
LOC_Os01g21144	0.772702	1.34382	1.41706	1.47676	0.652784	0.297514	1.31541	1.05997	1.60091	1.90182	0.506818	0.518115	0.970404	0.769002	1.7811	0.964156	0.801549	0.198665	1.24894	1.00221	1.02178	1.09919	1.42754	0.922356	0.040915	0.96724	expressed protein
LOC_Os01g21160	17.0146	19.0262	15.1973	13.8948	-0.104747	0.672511	16.416	17.234	12.2665	14.1997	-0.398058	0.0552065	14.746	14.5853	13.8154	15.3492	0.0906194	0.738015	17.9288	16.7769	16.9065	16.663	13.2185	13.6776	-0.0316711	0.921784	2-oxo acid dehydrogenases acyltransferase domain containing protein, expressed
LOC_Os01g21170	9.76852	14.7755	8.24191	5.64067	-0.64388	0.117199	17.4977	17.1691	10.7722	9.30651	-0.839047	0.0439462	11.1607	11.3957	8.13369	5.30288	-0.610728	0.150861	13.7749	11.9925	12.4395	11.4642	11.6656	9.6593	-0.120746	0.841499	expressed protein
LOC_Os01g21180	54.8185	51.0292	53.4201	40.6572	0.0267935	0.902463	49.5451	51.2999	55.5333	57.2276	0.10991	0.620358	58.1166	53.9735	46.8676	63.5158	0.0612345	0.772902	57.089	55.0879	48.7232	55.3039	47.8386	52.4392	0.159926	0.343797	translation machinery-associated protein 20, putative, expressed
LOC_Os01g21240	2.30485	1.69995	2.11907	1.66479	0.122524	0.863709	1.80221	1.47427	1.59052	1.81226	0.00123285	1	1.51076	1.17884	1.93348	0.917421	0.23279	0.752024	1.72632	1.49691	1.5777	1.92804	1.14044	1.60348	0.29188	0.67208	MLA6 protein, putative, expressed
LOC_Os01g21250	3272.82	4095.79	7633.1	7613.08	1.25831	0.040271	5938.62	6159.96	5687.85	7379.42	0.0580099	0.966527	4967.86	2325.32	11930	4137.67	1.29979	0.034418	2999.71	2933.55	3443.74	6041.53	9961.24	7967.87	1.31745	0.0249233	late embryogenesis abundant protein, putative, expressed
LOC_Os01g21320	49.8076	39.4786	57.0516	26.3353	0.0661198	0.888228	32.9036	37.1271	35.2824	42.2812	0.0963038	0.881425	46.3897	59.5337	50.5497	78.2532	0.363271	0.342591	55.8629	48.7891	41.89	53.4207	36.6386	43.9599	0.146587	0.757714	NAD dependent epimerase/dehydratase family domain containing protein, expressed
LOC_Os01g21410	35.9799	33.3779	35.9727	31.8482	0.174103	0.429312	30.4104	25.5694	30.2613	32.0909	0.102683	0.74314	28.4731	37.907	35.1226	41.2816	0.304895	0.126452	34.0845	35.7271	35.348	29.7938	30.6823	30.6705	-0.0610389	0.833227	expressed protein
LOC_Os01g21420	150.318	176.583	187.683	219.296	0.538529	0.0390673	168.891	165.017	217.043	210.412	0.304487	0.371658	143.311	129.412	139.054	135.307	0.115343	0.758091	143.85	140.156	141.63	164.309	155.952	139.81	0.249339	0.424564	pre-mRNA-splicing factor SF2, putative, expressed
LOC_Os01g21440	78.6137	64.862	73.868	48.1122	-0.0462413	0.920964	69.6472	55.4653	53.1655	59.7147	-0.204177	0.671371	63.8357	84.0755	64.7885	134.728	0.491884	0.134018	87.3586	85.1495	77.199	76.6884	64.4082	70.4227	-0.0259257	0.962455	expressed protein
LOC_Os01g21450	63.012	64.5005	56.7334	62.1094	0.119195	0.71109	69.7555	64.1599	74.8268	64.5646	0.00587695	0.993037	63.0957	55.4127	46.3749	45.4756	-0.26245	0.366758	54.2255	52.6167	55.3904	47.3972	44.1077	45.6554	-0.0665115	0.864931	expressed protein
LOC_Os01g21560	6.18701	5.61055	4.71215	7.2422	0.261633	0.617384	4.01479	4.77032	6.29662	4.24592	0.214421	0.759543	7.53721	8.64591	6.04422	10.2089	0.0786552	0.905638	8.58292	11.0331	8.27344	9.28608	4.33151	7.07367	-0.0299829	0.967019	esterase/lipase/thioesterase family protein, putative, expressed
LOC_Os01g21610	18.8074	17.0084	12.5501	14.4873	-0.181533	0.584845	19.4093	21.3824	20.1594	14.9598	-0.265112	0.463465	19.5254	19.929	10.7047	15.0254	-0.533769	0.0481833	19.6129	17.2521	17.1979	15.8578	12.495	14.5555	-0.0938484	0.814611	uncharacterized aarF domain-containing protein kinase 4, putative, expressed
LOC_Os01g21620	1.44192	1.56395	1.45179	1.50157	0.182575	0.868817	1.54957	1.19676	3.15935	0.926264	0.522736	0.657483	1.53536	2.22849	0.874821	1.01865	-0.890306	0.338902	3.20698	3.81787	2.24979	1.81127	1.72369	1.38757	-0.790877	0.355741	expressed protein
LOC_Os01g21780	0.792567	1.01486	2.58398	2.37749	1.65872	0.15977	0.764199	1.06997	0.906372	2.68473	0.915425	0.571574	2.51698	0.424184	6.39583	2.15301	1.68432	0.151255	0.436026	1.06176	0.791176	0.972699	4.35736	2.50217	1.35492	0.274048	expressed protein
LOC_Os01g21820	77.7058	79.4174	53.8672	59.7242	-0.246233	0.446909	101.299	96.4132	77.6735	69.7467	-0.475174	0.129183	81.6471	76.7738	66.5268	55.6384	-0.255152	0.449048	72.8791	80.4776	82.0007	66.8839	73.6806	73.7759	-0.00417969	0.994885	preprotein translocase subunit secA, chloroplast precursor, putative, expressed
LOC_Os01g21850	9.90231	8.60511	9.6762	8.15139	0.150946	0.60045	10.6923	9.56679	9.39378	8.43097	-0.236982	0.445335	10.1873	10.057	8.64218	7.78079	-0.187985	0.520593	9.67601	11.2145	9.67133	9.58954	9.5214	10.7112	0.150697	0.615574	protein transport protein-related, putative, expressed
LOC_Os01g21860	21.1013	21.3577	21.9194	13.2842	-0.0900781	0.81427	13.7088	16.1854	17.0803	17.1407	0.144935	0.761678	21.591	24.3462	13.5916	25.3595	-0.172233	0.648984	22.4417	19.6731	18.0551	17.2812	12.4148	16.9543	-0.0755534	0.865668	AGAP010768-PA, putative, expressed
LOC_Os01g21880	4.56818	1.87182	2.6891	1.34787	-0.476939	0.668055	2.08642	2.28778	1.24384	2.54054	-0.258947	0.881556	3.14325	6.11226	2.83571	4.78962	-0.193585	0.881531	5.25478	8.97565	5.10304	1.68193	3.36359	4.80731	-0.82348	0.391346	expressed protein
LOC_Os01g21940	13.0432	10.8048	8.90501	7.26383	-0.356735	0.0486508	9.25459	9.48853	9.48278	9.5266	-0.030767	0.933762	11.7158	14.5634	9.76281	13.336	-0.0962804	0.689773	11.872	14.1399	12.5399	10.1008	8.52652	8.64034	-0.30211	0.0927567	WD domain, G-beta repeat domain containing protein, expressed
LOC_Os01g21990	2.40002	1.93609	0.865232	1.22563	-0.81694	0.188019	1.45452	2.2431	1.17628	1.02906	-0.79326	0.269711	1.93477	2.34443	0.555376	1.94006	-0.743144	0.251037	2.30601	3.3574	2.9816	1.80128	0.754441	2.04658	-0.427152	0.548487	CRS2-associated factor 2, chloroplast precursor, putative, expressed
LOC_Os01g22010	558.534	455.146	848.274	940.998	1.04732	3.09113e-05	445.315	441.192	877.056	1014.29	1.04023	8.17046e-05	506.794	495.669	700.614	554.738	0.449993	0.129895	495.224	476.418	495.632	712.487	644.996	728.14	0.710045	0.00548413	S-adenosylmethionine synthetase, putative, expressed
LOC_Os01g22070	9.91724	11.16	8.03864	7.61657	-0.222831	0.467904	10.3912	10.4318	10.0427	7.8804	-0.266794	0.442955	8.8752	10.729	5.46846	9.53959	-0.313056	0.290953	9.9946	11.0925	9.90504	8.61829	6.07261	7.45581	-0.209438	0.511016	transposon protein, putative, Mutator sub-class, expressed
LOC_Os01g22080	0.119374	0.220112	0.340543	0	0.112588	0.967297	2.9987	2.29257	2.45728	0.760451	-0.766862	0.763781	2.55893	3.34548	0.513012	2.86732	-0.79894	0.702313	0.42986	0.335831	0	0.175806	0.105476	0	-1.33376	0.586096	expressed protein
LOC_Os01g22090	2.45919	2.46018	2.61567	0.586653	-0.495718	0.57607	1.70469	2.41986	1.96605	1.69832	-0.216837	0.876994	2.59216	4.36854	0.989381	2.34898	-1.00003	0.203232	1.5387	2.74771	3.65619	2.22184	0.601006	1.75698	-0.267876	0.8013	expressed protein
LOC_Os01g22249	44.3553	1.02392	51.3716	0.552984	0.299998	0.920964	2.02901	2.47572	1.19071	1.83191	-0.627181	0.873219	8.16727	60.1228	16.8543	106.885	0.893618	0.754605	79.2355	126.959	43.535	85.9735	79.7008	48.7391	-0.141807	0.967658	peroxidase precursor, putative, expressed
LOC_Os01g22370	21.8843	9.84819	26.1197	5.74077	0.140755	0.886308	10.3595	19.3294	10.9127	19.8526	0.00503186	0.999692	16.7193	21.0795	22.9531	30.8524	0.600946	0.482299	25.8517	35.2086	17.2413	27.7349	33.3406	28.1296	0.263693	0.795988	peroxidase precursor, putative, expressed
LOC_Os01g22390	4.85027	4.07969	4.80195	2.25802	-0.171579	0.687248	3.96291	3.67277	3.82729	2.91369	-0.230917	0.645173	3.9679	4.92411	3.49764	4.65203	-0.0339888	0.953891	4.32733	5.33529	5.0484	3.90382	3.28892	3.08542	-0.337846	0.374973	WD domain containing protein, putative, expressed
LOC_Os01g22430	14.1451	13.9168	13.1639	11.9913	0.0497913	0.934299	11.0567	11.8602	17.1764	12.4243	0.32049	0.581437	10.4257	16.579	9.1939	14.7603	-0.0881537	0.888735	12.7972	11.907	13.0063	13.6029	10.353	6.75605	-0.161559	0.784528	OsFBDUF3 - F-box and DUF domain containing protein, expressed
LOC_Os01g22440	13.7983	12.3327	12.3626	9.60319	-0.0507213	0.914877	9.7177	14.3664	14.2481	14.4741	0.202292	0.677877	9.63362	14.2982	7.15199	9.93925	-0.393976	0.287331	12.8958	13.8001	14.8706	11.7894	11.5403	11.2456	-0.115756	0.804133	expressed protein
LOC_Os01g22450	24.1733	34.6676	45.1914	58.2485	1.03619	0.0148299	39.4309	34.589	51.3395	51.5051	0.421517	0.482908	29.7933	28.3955	30.341	26.3325	0.077398	0.915651	28.6701	17.7339	28.3989	41.8168	51.8714	38.8188	0.837725	0.0533934	expressed protein
LOC_Os01g22480	3.36066	2.73382	2.3162	1.00616	-0.70953	0.140806	1.36562	1.85953	1.50176	1.52918	-0.138298	0.879856	2.01288	3.64656	1.5292	3.23269	-0.179886	0.784618	3.2256	3.93272	3.09752	1.92879	1.28819	1.88295	-0.68664	0.14894	OsFBDUF4 - F-box and DUF domain containing protein, expressed
LOC_Os01g22490	173.67	123.509	177.524	61.2516	-0.167533	0.767507	101.007	127.92	143.336	197.276	0.522973	0.336464	151.872	231.529	181.073	249.306	0.262261	0.646463	187.807	206.156	200.273	162.252	94.7902	167.81	-0.109925	0.871162	40S ribosomal protein S27a, putative, expressed
LOC_Os01g22500	7.00274	5.2889	4.51456	3.57207	-0.398964	0.176506	5.13183	6.97786	4.61493	5.07664	-0.372878	0.267229	5.27701	6.37544	4.08059	5.15877	-0.241155	0.479082	8.40548	9.31761	7.71826	5.30225	5.03383	5.79099	-0.4587	0.0831439	craniofacial development protein 1, putative, expressed
LOC_Os01g22510	116.663	121.759	104.409	116.487	0.111076	0.684998	112.999	121.653	117.869	112.576	-0.0763284	0.84505	111.635	105.947	92.8271	117.759	0.040359	0.906633	131.761	122.515	113.294	126.347	116.163	106.217	0.0752793	0.812857	cyclase/dehydrase family protein, expressed
LOC_Os01g22520	86.7993	76.0776	66.0002	67.5566	-0.0669533	0.84321	111.528	113.326	94.666	86.1007	-0.365607	0.209938	115.653	97.3214	77.7202	80.0783	-0.332612	0.219505	86.6044	93.6637	97.1038	90.2851	98.6619	110.421	0.272827	0.327178	dihydrolipoyl dehydrogenase 1, mitochondrial precursor, putative, expressed
LOC_Os01g22550	7.07786	6.02502	6.02697	4.34353	-0.140835	0.664614	6.13485	6.73576	6.62755	5.3505	-0.154304	0.697968	7.97122	7.60479	4.56744	6.30448	-0.43517	0.0957024	5.76103	7.92477	6.26893	6.21099	3.85618	5.1985	-0.0666764	0.866293	galactosyltransferase family protein, putative, expressed
LOC_Os01g22600	47.8462	65.1596	64.1308	69.2269	0.451981	0.310898	55.6363	51.8305	67.1363	63.3363	0.22746	0.725292	50.7772	51.3123	80.4599	46.5112	0.464327	0.313272	55.0442	46.5013	48.4194	53.8666	73.7089	55.4346	0.279842	0.587642	mitochondrial carrier protein, putative, expressed
LOC_Os01g22630	3.22126	3.35219	4.22566	2.87583	0.300949	0.191393	2.90461	3.0344	4.45851	5.04519	0.627167	0.00274529	3.50362	3.47496	2.54291	2.91751	-0.257786	0.301969	3.09903	2.87814	2.82721	2.86069	2.74849	2.98781	0.147289	0.602915	ECT protein, putative, expressed
LOC_Os01g22640	6.32572	4.44338	3.53955	3.8662	-0.312467	0.634596	7.06235	6.47367	6.02836	6.87604	-0.12255	0.905409	7.36589	4.85847	4.89759	2.54097	-0.575498	0.339941	4.40656	5.87144	4.14531	3.01294	3.70397	4.2578	-0.240975	0.746191	GDSL-like lipase/acylhydrolase, putative, expressed
LOC_Os01g22710	4.40055	0.986849	2.66582	2.10553	0.0531369	0.963333	2.22714	1.95781	1.10752	0.757645	-1.21823	0.17653	3.14437	3.07274	1.17557	4.59119	-0.0934714	0.941638	5.46049	6.83524	5.92777	6.80925	5.2806	5.52978	0.174855	0.882581	organic cation transporter-related, putative, expressed
LOC_Os01g22780	7.79588	12.5082	7.43782	16.6097	0.502022	0.438759	10.1022	11.5824	13.3285	14.5467	0.312087	0.728498	8.78033	5.58375	10.5184	8.63173	0.524697	0.438835	5.63083	6.48484	6.43777	9.01145	6.78143	9.15793	0.707546	0.24526	GDSL-like lipase/acylhydrolase, putative, expressed
LOC_Os01g22870	21.1625	25.9471	21.979	16.2991	-0.111511	0.788801	17.5774	18.9146	19.7602	19.4574	0.0533229	0.933299	15.5892	24.6099	12.8637	23.8062	-0.0580112	0.909218	24.5899	24.3404	22.513	19.1178	15.7685	14.6897	-0.343926	0.331304	expressed protein
LOC_Os01g22900	783.343	1217.17	636.236	1524.39	0.376391	0.596176	924.318	757.461	871.307	1174.47	0.225325	0.826056	453.245	721.693	694.499	738.031	0.403456	0.587765	603.783	464.059	749.74	410.756	658.647	574.726	-0.150269	0.867354	neutral/alkaline invertase, putative, expressed
LOC_Os01g22980	75.9485	75.8633	56.5961	69.027	-0.0438377	0.927041	84.2153	71.5221	67.7247	52.8364	-0.421868	0.28351	75.4077	64.1465	44.2685	67.1374	-0.254937	0.527413	72.9478	71.3398	90.1194	85.0277	73.5661	85.4703	0.273463	0.478015	OsSCP3 - Putative Serine Carboxypeptidase homologue, expressed
LOC_Os01g22990	67.804	73.1836	46.4082	52.8491	-0.283696	0.56524	74.2705	65.1992	64.1765	51.8952	-0.317183	0.589354	53.6248	63.8608	22.6137	59.495	-0.476417	0.30084	59.1093	48.0253	54.5199	41.0417	25.8713	30.9863	-0.436401	0.343655	acidic leucine-rich nuclear phosphoprotein 32-related protein 1, putative, expressed
LOC_Os01g23239	0.478679	2.20657	1.43057	1.55361	0.33655	0.86505	1.74902	1.0006	0.469211	0	-2.62973	0.1953	0.760078	2.93454	0.411426	0.95814	-1.34648	0.451941	2.15462	0.769514	1.77483	1.40993	0.422947	0.412148	-0.637926	0.758189	retrotransposon protein, putative, Ty3-gypsy subclass, expressed
LOC_Os01g23380	6.1605	5.0777	8.17313	5.21599	0.440307	0.201524	4.44991	5.19648	4.93923	8.43997	0.419381	0.296698	7.14516	7.88767	7.35252	7.98456	0.132519	0.771634	6.08844	7.61601	5.50035	6.89087	7.38092	7.59606	0.337243	0.357803	stripe rust resistance protein Yr10, putative, expressed
LOC_Os01g23590	37.3341	40.5627	39.5134	33.8076	0.113569	0.654246	40.1533	40.2499	41.0405	38.2948	-0.0704374	0.848145	36.0601	35.186	33.6909	30.8813	-0.0284909	0.932339	36.204	39.9975	33.9467	34.4131	32.0061	33.3175	0.0381803	0.907494	suppressor of Mek, putative, expressed
LOC_Os01g23600	8.86354	5.99425	5.52585	4.37786	-0.378085	0.306823	4.59393	5.07479	5.74676	5.31005	0.143019	0.809341	4.63255	6.59453	3.03296	5.33915	-0.346414	0.386067	8.87975	7.9731	6.9183	5.36058	3.4125	3.89954	-0.622752	0.0568382	expressed protein
LOC_Os01g23610	15.4169	9.36416	15.621	6.17216	-0.0236987	0.973196	8.68894	7.31411	8.86963	10.197	0.197726	0.804486	12.2112	20.6676	12.8351	20.0713	0.0897902	0.902181	15.5298	20.0053	19.1231	12.3616	10.5236	15.9984	-0.204303	0.753905	dihydrolipoyl dehydrogenase, putative, expressed
LOC_Os01g23620	65.8991	51.2089	98.4828	56.1512	0.581088	0.00681371	49.0501	51.747	60.5208	68.9388	0.309343	0.266739	58.8595	60.9161	65.0108	73.2725	0.306538	0.220628	66.7403	66.5207	56.287	80.697	84.8571	80.238	0.503663	0.0174392	miro, putative, expressed
LOC_Os01g23630	32.5185	28.9013	22.3884	21.5882	-0.269548	0.319336	28.6354	26.0696	32.7808	24.605	0.0178184	0.974539	31.6264	31.3379	25.3559	27.8429	-0.143635	0.656951	32.6009	29.0092	28.9834	30.8843	23.1818	27.6276	0.105362	0.76145	transcription initiation factor IID, 18kD subunit family protein, expressed
LOC_Os01g23640	22.3982	24.413	23.5959	20.4941	0.115207	0.627265	23.8124	21.9131	22.6613	25.6587	0.0263747	0.946398	21.7967	22.6801	18.8976	19.2436	-0.115094	0.648885	23.2207	23.0075	20.3681	20.383	19.6995	17.6165	-0.072025	0.795988	mov34/MPN/PAD-1 family protein, expressed
LOC_Os01g23680	63.4368	56.9822	65.3761	64.3668	0.323396	0.184999	64.8391	60.1744	60.3524	62.922	-0.0732752	0.867577	64.8708	63.5234	69.6408	61.3198	0.145321	0.634272	63.2141	59.9706	64.1765	74.2603	78.3273	67.1147	0.327944	0.174022	rossmann fold nucleotide-binding protein involved in DNA uptake, putative, expressed
LOC_Os01g23710	31.1684	33.8947	29.0869	39.3842	0.308169	0.442402	29.5395	26.8231	32.9349	30.264	0.11262	0.862897	30.7873	23.0788	22.9651	25.0653	-0.0733126	0.893369	77.0329	62.6229	80.5561	64.4124	48.2296	58.4713	-0.111089	0.83205	no apical meristem protein, putative, expressed
LOC_Os01g23740	51.2822	34.3951	56.5787	22.0876	0.034583	0.952766	23.4082	28.525	27.9666	35.3706	0.23608	0.701385	42.6812	57.7941	41.3174	62.591	0.132916	0.81654	45.8357	53.7558	47.3067	49.4043	37.8271	52.7117	0.216235	0.680548	OsPDIL2-2 protein disulfide isomerase PDIL2-2, expressed
LOC_Os01g23870	0.969212	1.26149	1.06879	0.706518	-0.147412	0.870643	0.520786	0.513941	0.977984	1.45275	1.18109	0.11358	0.814754	0.474342	0.539026	1.51614	0.711082	0.357477	0.949506	1.09982	1.39029	1.32243	1.20899	1.66901	0.533104	0.478607	expressed protein
LOC_Os01g23910	47.8233	56.4394	53.0526	46.3147	0.130325	0.684148	68.5381	74.9748	63.8025	52.2828	-0.355629	0.228233	52.5412	50.6812	37.7764	53.3234	-0.0990222	0.78317	67.7343	54.4215	54.7981	51.3206	42.1629	44.5102	-0.149418	0.649978	expressed protein
LOC_Os01g23970	4.73244	5.96862	2.99323	4.69168	-0.238142	0.833614	6.81287	4.3922	4.49039	4.27228	-0.412364	0.76567	2.77735	1.75731	1.5294	0.25982	-1.15571	0.226614	1.19289	1.52155	2.10561	1.83998	1.37151	2.41221	0.553386	0.618346	cysteine-rich receptor protein kinase, putative, expressed
LOC_Os01g23990	36.0464	47.1714	18.3104	23.4389	-0.770304	0.165924	29.8839	26.1131	12.3081	13.1371	-1.19189	0.0324295	15.7876	33.888	6.75436	19.3447	-0.873426	0.118287	26.9137	32.7499	29.2348	18.3036	20.906	23.6082	-0.342015	0.620517	expressed protein
LOC_Os01g24020	6.64856	3.46454	2.65061	2.36683	-0.792203	0.145748	3.82875	4.53184	4.17942	3.02524	-0.265779	0.753464	4.40641	4.99994	4.47218	7.31525	0.401418	0.521998	3.70826	5.11169	3.52456	3.72505	1.0855	2.17779	-0.321503	0.636092	expressed protein
LOC_Os01g24060	10.5196	11.918	10.8016	11.2699	0.189327	0.587239	10.1639	9.91219	12.3738	12.0209	0.229456	0.573884	14.3824	12.1572	8.55688	10.9964	-0.356919	0.257881	11.0712	8.2463	8.53697	9.45521	7.24418	7.76887	0.0408211	0.932569	importin subunit alpha, putative, expressed
LOC_Os01g24070	23.0597	22.1442	16.8682	22.7167	0.0449007	0.941496	34.3974	29.7862	32.5116	27.3776	-0.152593	0.836431	30.5875	18.5149	19.8788	18.8116	-0.246806	0.652256	23.6895	19.3063	22.0469	20.7146	13.4723	15.9014	-0.0982232	0.881731	GATA zinc finger domain containing protein, expressed
LOC_Os01g24090	22.4634	23.2264	11.3537	14.3853	-0.600125	0.0349553	35.1925	31.2329	15.7148	12.22	-1.30186	6.37665e-07	31.9526	28.4931	13.9682	18.8395	-0.80024	0.00300627	25.7016	24.7386	23.1935	19.2212	19.7094	18.666	-0.221042	0.536009	TPR repeat, putative, expressed
LOC_Os01g24210	1.44626	1.36058	0.649544	0.313515	-1.36199	0.0466608	0.889723	1.17996	1.3598	0.99384	0.13533	0.919422	0.618642	1.39587	0.913275	0.911511	-0.0233655	0.985761	0.876843	1.23367	1.71732	0.891106	0.417266	1.3469	-0.042089	0.969175	retrotransposon protein, putative, Ty1-copia subclass, expressed
LOC_Os01g24420	4.8611	4.0316	4.17763	6.40932	0.497203	0.216865	3.9202	4.91058	9.07135	9.27336	1.00538	0.00674676	5.30948	3.99009	4.70258	5.84506	0.2655	0.58491	3.09442	3.22066	2.99333	3.83416	4.29513	4.22049	0.530323	0.186298	expressed protein
LOC_Os01g24430	1.38227	0.606844	1.71679	0.75743	0.495217	0.678851	0.931955	0.748147	1.29041	1.13813	0.479106	0.756808	1.78724	1.21057	3.76221	0.903445	0.825212	0.456825	2.01469	1.19042	1.18272	0.82398	1.33765	1.41685	-0.228652	0.876891	expressed protein
LOC_Os01g24440	100.235	91.75	69.3734	87.2803	-0.0600872	0.881591	80.7649	74.9529	77.1117	71.6273	-0.118456	0.813919	88.3305	89.422	46.9235	62.4667	-0.614718	0.0295496	97.614	77.1772	88.965	77.179	50.4174	57.9694	-0.234817	0.501832	glycine-rich protein, putative, expressed
LOC_Os01g24480	13.6019	11.6198	10.7523	8.17394	-0.215914	0.55369	10.0473	13.1496	13.4727	10.756	0.0160199	0.981827	14.0288	11.0537	7.64581	11.7907	-0.299782	0.398742	9.86977	12.3373	8.48088	9.80597	5.62323	7.93553	-0.0490209	0.92208	DUF1399 containing protein, putative, expressed
LOC_Os01g24490	3.19248	3.68439	1.92816	2.19565	-0.520326	0.422164	1.76231	2.57451	2.56651	2.23645	0.100025	0.931159	4.09186	2.7557	2.82291	2.42341	-0.277117	0.718606	3.2048	1.32919	2.04379	1.64051	0.77115	1.38427	-0.390903	0.594476	expressed protein
LOC_Os01g24680	33.7503	31.9003	32.8576	20.4527	-0.118038	0.550596	30.8559	32.4481	33.1393	35.1377	0.0578322	0.845718	32.5943	33.3475	32.1944	37.2175	0.170905	0.367018	35.1614	37.4925	32.9382	35.091	29.0944	33.1078	0.107976	0.607377	3-hydroxyacyl-CoA dehydrogenase, putative, expressed
LOC_Os01g24690	66.3128	70.9879	47.7735	21.1888	-0.837602	0.0205191	46.1244	61.3012	53.5516	65.9248	0.104589	0.886616	50.6019	80.5539	41.9142	66.6815	-0.186739	0.715604	59.6972	70.1425	71.7539	44.3949	21.4745	39.4171	-0.530808	0.175502	60S ribosomal protein L23A, putative, expressed
[truncated: 18,895 more rows]

## Sheet: Table S4
Table S4. GO categories of DEGs
		GO description	P value	Number of genes
Group 1	molecular functions	protein serine/threonine kinase activity	1.00301e-06	36
		transcription factor activity, sequence-specific DNA binding	5.76096e-05	36
[truncated: 48 more rows]

## Sheet: Table S5
Table S5. KEGG pathway of DEGs
[truncated: 19 more rows]

[truncated: 2 more sheets: Table S6, Table S7]
